# Supplementary material for: Visual analysis on the research of monocarboxylate transporters based on CiteSpace
Source: Medicine (Baltimore). 2021 Nov 5;100(44):e27466. doi: 10.1097/MD.0000000000027466 (PMC8568392; doi:10.1097/MD.0000000000027466)
Supplement: Supplemental Digital Content [file medi-100-e27466-s001.xlsx]

## Sheet: Sheet1
Supplemental_Dataset_S1: Analysis of category system of MCTs protein research field based on CiteSpace.
	Count	Centrality	Year	Category	Nodes	Links
	240	0.29	2010	Neurosciences	169	894
	224	0.17	2010	Cell Biology
	219	0.3	2010	Biochemistry & Molecular Biology
	192	0.08	2010	Oncology
	184	0.05	2010	Endocrinology & Metabolism
	147	0.08	2010	Pharmacology & Pharmacy
	115	0.22	2010	Physiology
	110	0.07	2010	Science & Technology - Other Topics
	102	0	2010	Multidisciplinary Sciences
	58	0.07	2010	Research & Experimental Medicine
	58	0.07	2010	Medicine, Research & Experimental
	46	0.09	2010	Chemistry
	46	0.06	2010	Agriculture
	43	0	2010	Agriculture, Dairy & Animal Science
	42	0.03	2010	Genetics & Heredity
	42	0.05	2010	Biophysics
	34	0.01	2010	Clinical Neurology
	33	0	2010	Veterinary Sciences
	33	0.14	2010	Biotechnology & Applied Microbiology
	30	0.07	2010	Pathology
	29	0.01	2010	Nutrition & Dietetics
	28	0	2010	Sport Sciences
	27	0.02	2011	Chemistry, Multidisciplinary
	24	0.03	2011	Chemistry, Medicinal
	23	0	2010	Ophthalmology
	23	0.04	2010	Microbiology
	22	0.02	2011	Radiology, Nuclear Medicine & Medical Imaging
	22	0.02	2011	Life Sciences & Biomedicine - Other Topics
	22	0.02	2011	Biology
	18	0.02	2010	Hematology
	17	0	2010	Gastroenterology & Hepatology
	16	0.05	2010	Food Science & Technology
	15	0.02	2010	Biochemical Research Methods
	14	0	2010	Pediatrics
	13	0.02	2010	Toxicology
	13	0.06	2010	Immunology
	13	0.01	2013	General & Internal Medicine
	12	0.01	2010	Developmental Biology
	11	0	2010	Urology & Nephrology
	11	0.03	2010	Reproductive Biology
	10	0	2013	Medicine, General & Internal
	10	0	2011	Mathematical & Computational Biology
	10	0.01	2015	Environmental Sciences
	10	0.05	2010	Behavioral Sciences
	9	0.01	2013	Spectroscopy
	9	0	2010	Chemistry, Analytical
	9	0.01	2011	Cardiovascular System & Cardiology
	8	0.01	2010	Surgery
	8	0	2010	Psychiatry
	8	0.05	2013	Nanoscience & Nanotechnology
	7	0	2012	Mycology
	6	0	2010	Respiratory System
	6	0	2011	Peripheral Vascular Disease
	6	0	2010	Obstetrics & Gynecology
	6	0.01	2013	Materials Science
	6	0.01	2011	Geriatrics & Gerontology
	6	0	2013	Chemistry, Organic
	5	0	2012	Virology
	5	0	2010	Transplantation
	5	0.07	2010	Psychology
	5	0	2016	Parasitology
	5	0.02	2012	Engineering
	5	0	2015	Cell & Tissue Engineering
	5	0.01	2011	Cardiac & Cardiovascular Systems
	5	0	2010	Anatomy & Morphology
	4	0	2010	Zoology
	4	0	2014	Substance Abuse
	4	0	2016	Public, Environmental & Occupational Health
	4	0	2010	Psychology, Biological
	4	0	2014	Otorhinolaryngology
	4	0	2016	Neuroimaging
	4	0	2012	Engineering, Biomedical
	4	0	2013	Chemistry, Applied
	3	0	2012	Virology
	3	0	2011	Physics, Multidisciplinary
	3	0.01	2015	Physics
	3	0	2012	Medical Laboratory Technology
	3	0	2018	Materials Science, Multidisciplinary
	3	0	2013	Materials Science, Biomaterials
	3	0	2012	Marine & Freshwater Biology
	3	0	2013	Integrative & Complementary Medicine
	3	0	2012	Electrochemistry
	3	0	2015	Education & Educational Research
	3	0	2015	Dentistry, Oral Surgery & Medicine
	3	0	2013	Critical Care Medicine
	3	0	2011	Chemistry, Physical
	3	0	2011	Andrology
	2	0	2013	Thermodynamics
	2	0	2013	Plant Sciences
	2	0	2015	Physics, Atomic, Molecular & Chemical
	2	0	2015	Physical Geography
	2	0	2016	Orthopedics
	2	0	2017	Operations Research & Management Science
	2	0	2012	Mineralogy
	2	0	2016	Materials Science, Ceramics
	2	0	2012	Infectious Diseases
	2	0	2015	Health Care Sciences & Services
	2	0	2015	Government & Law
	2	0	2015	Geography, Physical
	2	0.01	2018	Environmental Studies
	2	0	2014	Entomology
	2	0	2017	Engineering, Marine
	2	0	2017	Engineering, Civil
	2	0	2010	Engineering, Aerospace
	2	0.02	2013	Energy & Fuels
	2	0	2016	Ecology
	2	0	2017	Computer Science, Interdisciplinary Applications
	2	0	2018	Computer Science, Hardware & Architecture
	2	0	2016	Biodiversity Conservation
	2	0	2016	Agronomy
	2	0	2016	Agricultural Engineering
	2	0	2018	Acoustics
	1	0	2017	Statistics & Probability
	1	0	2017	Robotics
	1	0	2015	Rheumatology
	1	0	2019	Rehabilitation
	1	0	2013	Psychology, Social
	1	0	2017	Psychology, Clinical
	1	0	2018	Psychology, Applied
	1	0	2015	Political Science
	1	0	2017	Physics, Nuclear
	1	0	2011	Physics, Fluids & Plasmas
	1	0	2018	Physics, Condensed Matter
	1	0	2018	Physics, Applied
	1	0	2013	Nuclear Science & Technology
	1	0	2017	Mining & Mineral Processing
	1	0	2019	Meteorology & Atmospheric Sciences
	1	0	2016	Medical Informatics
	1	0	2018	Mathematics, Applied
	1	0	2018	Mathematics
	1	0	2017	Materials Science, Textiles
	1	0	2017	Law
	1	0	2016	Information Science & Library Science
	1	0	2018	Hospitality, Leisure, Sport & Tourism
	1	0	2013	Gerontology
	1	0	2012	Geochemistry & Geophysics
	1	0	2018	Evolutionary Biology
	1	0	2018	Ergonomics
	1	0	2016	Engineering, Multidisciplinary
	1	0	2018	Engineering, Mechanical
	1	0	2018	Engineering, Industrial
	1	0	2015	Engineering, Environmental
	1	0	2010	Emergency Medicine
	1	0	2016	Education, Scientific Disciplines
	1	0	2012	Dermatology
	1	0	2019	Crystallography
	1	0	2017	Computer Science, Information Systems
	1	0	2018	Computer Science, Cybernetics
	1	0	2019	Chemistry, Inorganic & Nuclear
	1	0	2019	Automation & Control Systems
	1	0	2018	Anesthesiology
	1	0	2018	Agriculture, Multidisciplinary
