# Supplementary material for: Visual analysis on the research of monocarboxylate transporters based on CiteSpace
Source: Medicine (Baltimore). 2021 Nov 5;100(44):e27466. doi: 10.1097/MD.0000000000027466 (PMC8568392; doi:10.1097/MD.0000000000027466)
Supplement: Supplemental Digital Content [file medi-100-e27466-s002.xlsx]

## Sheet: Sheet1
Supplemental_Dataset_S2: Countries involved in MCTs research that were extracted from the Web of Science Core Collection.
	Count	Centrality	Year	Country	Nodes	Links
	453	0.32	2010	USA	63	420
	197	0.02	2010	PEOPLES R CHINA
	170	0.1	2010	JAPAN
	167	0.18	2010	GERMANY
	112	0.11	2010	ENGLAND
	81	0.05	2010	NETHERLANDS
	80	0.09	2010	SWITZERLAND
	80	0.01	2010	PORTUGAL
	74	0.08	2010	FRANCE
	70	0.04	2010	CANADA
	68	0.01	2010	BRAZIL
	61	0.14	2010	ITALY
	61	0.11	2010	SPAIN
	56	0.02	2010	BELGIUM
	47	0	2011	SOUTH KOREA
	44	0.03	2010	AUSTRALIA
	36	0.02	2010	DENMARK
	32	0.02	2010	POLAND
	27	0.01	2011	INDIA
	23	0.06	2010	SCOTLAND
	23	0.03	2011	CHILE
	19	0	2013	TAIWAN
	19	0	2010	NORWAY
	18	0.01	2010	FINLAND
	18	0	2010	SWEDEN
	16	0.1	2013	SAUDI ARABIA
	13	0	2010	ISRAEL
	13	0	2010	MEXICO
	10	0.04	2013	AUSTRIA
	9	0.02	2010	IRELAND
	8	0.01	2012	GREECE
	7	0.01	2010	SINGAPORE
	7	0	2010	NEW ZEALAND
	6	0.02	2011	TURKEY
	6	0	2010	EGYPT
	6	0	2014	MONACO
	5	0	2012	HUNGARY
	5	0	2015	SOUTH AFRICA
	5	0	2011	ARGENTINA
	4	0	2013	IRAN
	4	0	2015	LUXEMBOURG
	4	0	2012	CROATIA
	4	0	2013	RUSSIA
	3	0	2011	WALES
	3	0	2015	THAILAND
	3	0	2018	CZECH REPUBLIC
	3	0	2012	UKRAINE
