# Supplementary material for: Visual analysis on the research of monocarboxylate transporters based on CiteSpace
Source: Medicine (Baltimore). 2021 Nov 5;100(44):e27466. doi: 10.1097/MD.0000000000027466 (PMC8568392; doi:10.1097/MD.0000000000027466)
Supplement: Supplemental Digital Content [file medi-100-e27466-s003.xlsx]

## Sheet: Sheet1
Supplemental_Dataset_S3: Institutions involved in MCTs research that were extracted from the Web of Science Core Collection.
	Count	Centrality	Year	Institutions	Nodes	Links
	47	0.05	2010	Univ Minho	354	629
	39	0.11	2010	Univ Lausanne
	34	0.02	2010	Univ Porto
	34	0.05	2010	Hokkaido Univ
	33	0.04	2011	ICVS 3Bs PT Govt Associate Lab
	29	0.09	2012	Univ Copenhagen
	25	0.13	2010	Thomas Jefferson Univ
	24	0.05	2010	Erasmus MC
	23	0.02	2010	Erasmus Univ
	23	0	2011	Barretos Canc Hosp
	22	0.04	2010	Katholieke Univ Leuven
	21	0	2010	SUNY Buffalo
	19	0.02	2012	Univ Sao Paulo
	19	0.06	2010	Univ Minnesota
	18	0.15	2010	Univ Chicago
	15	0.08	2013	Ecole Polytech Fed Lausanne
	14	0.05	2010	Univ Zurich
	14	0	2013	China Med Univ
	14	0.09	2012	Johns Hopkins Univ
	13	0.01	2012	Univ Calif San Francisco
	13	0	2012	Univ Beira Interior
	13	0.02	2012	UCL
	12	0.02	2010	Charite
	12	0	2013	Hokkaido Univ Hosp
	12	0.01	2013	Yonsei Univ
	12	0.01	2011	Catholic Univ Louvain
	12	0.02	2011	Univ Tokyo
	11	0	2014	Chinese Acad Sci
	10	0.05	2010	Univ Calif Los Angeles
	10	0.04	2016	Univ Duisburg Essen
	10	0.02	2010	Univ Bristol
	10	0.02	2012	Univ Manchester
	9	0.03	2011	Case Western Reserve Univ
	9	0.14	2013	Univ Cambridge
	9	0.01	2014	Univ Leipzig
	9	0.03	2012	Univ Amsterdam
	9	0.01	2011	Univ Tsukuba
	9	0	2015	Barretos Sch Hlth Sci Dr Paulo Prata FACISB
	9	0.03	2015	Charite Univ Med Berlin
	8	0.03	2010	Univ Helsinki
	8	0	2017	Univ Bordeaux
	8	0.03	2011	INSERM
	7	0	2014	Radboud Univ Nijmegen
	7	0.04	2016	Mem Sloan Kettering Canc Ctr
	7	0.01	2013	Tohoku Univ
	7	0	2014	Dr Paulo Prata FACISB
	7	0.04	2013	Texas Tech Univ
	7	0.01	2018	Univ Vet Med Hannover
	7	0	2017	Univ Illinois
	7	0.03	2010	CSIC
	7	0	2011	AstraZeneca
	7	0	2011	Univ Oslo
	6	0.01	2013	Nanjing Med Univ
	6	0.02	2012	Duke Univ
	6	0	2014	Nanjing Agr Univ
	6	0	2015	Korea Univ
	6	0	2010	Univ Roma La Sapienza
	6	0	2012	Univ Coimbra
	6	0	2012	Banaras Hindu Univ
	6	0	2013	Fourth Mil Med Univ
	6	0.01	2014	Univ Autonoma Madrid
	6	0.02	2010	Univ Birmingham
	6	0	2014	Univ Wroclaw
	6	0.07	2012	Univ Wisconsin
	6	0	2017	Wuhan Univ
	6	0.04	2016	Univ Penn
	5	0	2013	Ctr Hosp Porto
	5	0	2014	Univ Missouri
	5	0.03	2015	Stanford Univ
	5	0.03	2015	Sun Yat Sen Univ
	5	0.01	2014	Univ Washington
	5	0	2012	Univ Alberta
	5	0.01	2017	Shandong Univ
	5	0	2015	Univ Kaiserslautern
	5	0.01	2018	Univ Glasgow
	5	0.03	2018	Univ Edinburgh
	5	0.01	2016	Inst Salud Carlos III
	5	0	2019	Univ Buffalo State Univ New York
	5	0.06	2015	Univ Florida
	5	0	2011	CNRS
	4	0.02	2011	Weill Cornell Med Coll
	4	0	2012	Univ Queensland
	4	0.01	2016	MIT
	4	0.02	2011	Kyoto Univ
	4	0	2014	German Sport Univ Cologne
	4	0	2015	KAUST
	4	0.01	2012	Univ Alabama Birmingham
	4	0.01	2013	GE Healthcare
	4	0.02	2018	Guangzhou Med Univ
	4	0.01	2014	Univ Barcelona
	4	0	2014	Univ Melbourne
	4	0	2011	Aarhus Univ Hosp
	4	0	2013	Hokkaido Pharmaceut Univ
	4	0.01	2013	Ajou Univ
	4	0	2010	Med Coll Georgia
	4	0	2013	Med Univ S Carolina
	4	0.05	2018	Univ Texas Southwestern Med Ctr Dallas
	4	0	2013	Bar Ilan Univ
	4	0	2010	Fdn Santa Lucia IRCCS
	4	0.01	2016	Huazhong Univ Sci & Technol
	4	0	2012	Univ New S Wales
	4	0	2012	Johannes Gutenberg Univ Mainz
	4	0	2019	Helmholtz Zentrum Dresden Rossendorf
	4	0	2010	Ctr Studi & Ric Enrico Fermi
	4	0	2017	Democritus Univ Thrace
	3	0	2015	AbbVie Inc
	3	0	2016	Univ Bonn
	3	0	2019	Chongqing Med Univ
	3	0	2019	Univ Western Ontario
	3	0	2015	Agr Univ Krakow
	3	0.01	2019	Chiba Univ
	3	0	2010	AstraZeneca R&D Charnwood
	3	0	2012	Yale Univ
	3	0	2016	Univ Coll Dublin
	3	0.01	2017	Natl Univ Singapore
	3	0.01	2014	Leibniz Res Inst Environm Med
	3	0	2017	Rockefeller Univ
	3	0.07	2017	Univ Montreal
	3	0.03	2018	Harvard Med Sch
	3	0	2011	Chonbuk Natl Univ
	3	0	2017	Xuzhou Med Univ
	3	0	2015	Vrije Univ Amsterdam
	3	0	2015	Univ Nice Sophia Antipolis
	3	0	2016	Aarhus Univ
	3	0	2013	Acad Sinica
	3	0	2016	Louisiana State Univ
	3	0.01	2019	Toho Univ
	3	0	2016	Osaka Univ
	3	0	2010	Australian Natl Univ
	3	0	2017	Imperial Coll London
	3	0	2011	Univ Nancy
	2	0	2020	Univ Fed Pelotas
	2	0.02	2019	Japan Soc Promot Sci
	2	0	2011	Georgia Hlth Sci Univ
	2	0	2010	Univ Dundee
	2	0	2010	Univ Liverpool
	2	0	2018	Wenzhou Med Univ
	2	0	2010	Max Planck Inst Expt Endocrinol
	2	0	2019	Sao Paulo State Univ
	2	0.01	2011	CIBERER
	2	0	2014	Maastricht Univ
	2	0	2020	Univ Med Ctr
	2	0	2015	Scripps Res Inst
	2	0	2011	Ctr Hosp
	2	0	2015	Semmelweis Univ
	2	0.01	2019	Univ Naples Federico II
	2	0	2014	Hlth Sci Univ Hokkaido
	2	0	2015	Acad Med Ctr
	2	0.01	2017	Univ Paris 05
	2	0.01	2019	Nanjing Univ Chinese Med
	2	0	2010	ARS
	2	0	2019	Univ Oxford
	2	0	2020	Triserv Gen Hosp
	2	0	2019	Univ Utah
	2	0	2013	Santen Pharmaceut Co Ltd
	2	0	2015	Rakuno Gakuen Univ
	2	0	2011	Univ Kentucky
	2	0	2010	Inst Nacl Cardiol
	2	0	2014	Univ Toronto
	2	0	2017	CRCHUM
	2	0	2019	Univ Nacl Autonoma Mexico
	2	0	2013	Kumamoto Univ
	2	0	2013	China Med Univ Hosp
	2	0	2011	Penn State Univ
	2	0	2012	Rush Univ
	2	0	2010	Univ Giessen
	2	0	2011	Pontificia Univ Catolica Valparaiso
	2	0	2019	Tokushima Univ
	2	0	2015	Ctr Estudios Cient
	2	0	2013	Max Planck Inst Heart & Lung Res
	2	0.01	2020	Sheffield Hallam Univ
	2	0	2016	Indian Inst Sci
	2	0	2011	Nagoya Univ
	2	0	2019	Chinese Acad Fishery Sci
	2	0	2016	Kyoto Pharmaceut Univ
	2	0	2015	Leibniz Inst Mol Pharmacol
	2	0	2017	Max Planck Inst Expt Med
	2	0	2013	Kanazawa Univ
	2	0	2012	Brigham & Womens Hosp
	2	0	2017	Sichuan Univ
	2	0	2018	Nantong Univ
	2	0	2019	Juntendo Univ
	2	0	2015	Tufts Univ
	2	0	2014	Univ Paris Diderot
	2	0	2011	Univ Lubeck
	2	0	2013	Univ Politecn Madrid
	2	0	2020	Univ Leeds
	2	0.02	2020	Univ Ottawa
	2	0	2018	CHU Poitiers
	2	0	2018	Qingdao Univ
	2	0	2013	McMaster Univ
	2	0	2016	Univ Torino
	2	0.01	2017	Duke NUS Med Sch
	2	0	2011	Wonkwang Univ
	2	0	2014	Fritz Lipmann Inst
	2	0	2014	KoDiscovery LLC
	2	0	2012	Colorado State Univ
	2	0	2018	Med Univ Innsbruck
	2	0	2019	Mayo Clin
	2	0	2010	Museo Stor Fis
	2	0	2011	Cardiff Univ
	2	0	2016	Victoria Univ
	2	0	2015	Zagazig Univ
	2	0	2018	Univ Basel
	2	0	2020	Peking Univ
	2	0	2011	Univ Strasbourg
	2	0	2015	Southeast Univ
	2	0	2015	Lanzhou Univ
	2	0	2013	Univ Calgary
	2	0	2015	Univ Calif Berkeley
	2	0	2017	NCI
	2	0	2016	Harvard Univ
	2	0	2018	Okayama Univ
	2	0	2012	Univ London Imperial Coll Sci Technol & Med
	2	0	2015	TU Kaiserslautern
	2	0	2019	Univ Bern
	2	0	2013	Univ Kansas
	2	0	2018	UAM
	2	0	2017	Vanderbilt Univ
	2	0	2015	Sao Paulo State Univ UNESP
	2	0	2011	Japan Racing Assoc
	2	0	2019	CNR
	2	0	2019	V Buzzi Childrens Hosp
	2	0	2018	Sichuan Agr Univ
	2	0	2011	Univ Guelph
	2	0	2014	CHA Univ
	2	0	2017	Case Comprehens Canc Ctr
	2	0.01	2010	Addenbrookes Hosp
	2	0	2017	Univ Turin
	2	0	2015	Free Univ Berlin
	2	0	2015	Hungarian Acad Sci
	2	0.01	2016	ETH
	2	0	2017	Univ Calif Merced
	2	0	2012	Univ Saarland
	2	0	2018	Third Mil Med Univ
	2	0	2010	St George Hosp
	2	0	2011	Univ Concepcion
	2	0	2016	Def Res & Dev Org
	2	0	2018	Genentech Inc
	2	0.01	2011	Univ Calif Davis
	2	0	2015	Univ Porto IPATIMUP
	2	0	2017	Univ Michigan
	2	0	2018	Ben Gurion Univ Negev
	2	0	2017	Jacobs Univ Bremen
	2	0	2019	Tohoku Univ Hosp
	2	0	2013	Baylor Coll Med
	2	0	2018	Univ British Columbia
	2	0	2017	Natl Taiwan Univ
	2	0	2011	Univ Chile
	2	0	2010	Swedish Univ Agr Sci
	2	0	2014	Tianjin Med Univ
	2	0	2015	PLA
	2	0.01	2015	Univ Maryland
	2	0	2019	Pomeranian Med Univ
	2	0.01	2017	Univ Miami
	2	0	2012	Inst Super Ciencias Saude Norte CESPU
	2	0	2016	Shandong Agr Univ
	2	0	2014	CHUV
	2	0	2015	CSM
	2	0	2019	Univ Med Greifswald
	2	0	2018	Univ Fed Rio de Janeiro
	2	0	2018	Univ Poitiers
	2	0	2019	H Lee Moffitt Canc Ctr & Res Inst
	2	0	2014	Univ Tromso
	2	0	2020	Natl Def Med Ctr
	2	0	2017	Queen Mary Univ London
	2	0	2017	NIA
	2	0	2018	Ritsumeikan Univ
	2	0	2017	Rhein Friedrich Wilhelms Univ
	1	0	2014	CERN
	1	0	2016	Benha Univ
	1	0	2011	Andong Med Grp
	1	0	2020	Anhui Med Univ
	1	0	2020	Azienda Osped Univ Bologna
	1	0	2012	CMBN
	1	0	2017	Abbottabad Univ Sci & Technol
	1	0	2016	Arizona Alzheimers Consortium
	1	0	2010	Astellas Pharma Inc
	1	0	2016	Agroscope
	1	0	2019	940th Hosp Joint Logist Support Force PLA
	1	0	2011	Azabu Univ
	1	0	2017	Agcy Sci Technol & Res
	1	0	2010	Agrifood Res Finland
	1	0	2020	Beth Israel Deaconess Med Ctr
	1	0	2010	Chongqing Univ
	1	0	2013	Aston Univ
	1	0	2020	Asia Univ
	1	0	2020	Barts Hlth NHS Trust
	1	0	2018	ASPIRE Acad Sports Excellence
	1	0	2011	CHU
	1	0	2013	AIST
	1	0	2010	Astellas Res Inst Amer LLC
	1	0	2012	677 Radboud Univ Nijmegen Med Ctr
	1	0	2010	Childrens Univ Hosp
	1	0	2012	824 Radboud Univ Nijmegen Med Ctr
	1	0	2020	Arctic Univ Norway
	1	0	2014	Brown Univ
	1	0	2020	Alexandru Obregia Hosp
	1	0	2020	BIH
	1	0	2011	Adisseo France SAS
	1	0	2010	Ctr Rech Nutr Humaine
	1	0	2012	CIBER Diabet & Enfermedades Metab Asociadas
	1	0	2013	Anurag Grp Coll
	1	0	2017	Aalborg Univ Hosp
	1	0	2013	Auvergne Univ
	1	0	2010	Ctr Biomed Res Rare Dis Ciberer
	1	0	2016	CHU St Etienne
	1	0	2016	Boehringer Ingelheim Pharma GmbH & Co KG
	1	0	2013	Albert Einstein Med Ctr
	1	0	2019	Abbott Nutr
	1	0	2018	AOU Policlin G Martino
	1	0	2014	Birmingham Womens NHS Fdn Trust
	1	0	2016	British Columbia Canc Res Ctr
	1	0	2011	Babraham Inst
	1	0	2020	Berkshire Magnet
	1	0	2020	Amsterdam Neurosci
	1	0	2020	Berlin Inst Hlth
	1	0	2010	Canc Cure Med
	1	0	2015	Abo Akad Univ
	1	0	2014	CIBER Fisiopatol Obesidad & Nutr
	1	0	2016	CIBER Bioingn Biomat Nanomed CIBER BBN
	1	0	2012	Basque Fdn Sci
	1	0	2013	Assiut Univ
	1	0	2012	874 Radboud Univ Nijmegen Med Ctr
	1	0	2015	Aix Marseille Univ
	1	0	2010	CHU Nantes
	1	0	2012	ARAASTAT
	1	0	2012	Birmingham Womens Fdn Trust
	1	0	2014	Alma Mater Studiorum Univ Bologna
	1	0	2019	Acad Ctr Thyroid Dis
	1	0	2010	Capital Med Univ
	1	0	2010	Cent Michigan Univ
	1	0	2018	Aichi Med Univ
	1	0	2016	ASTAR
	1	0	2014	AgroParisTech
	1	0	2012	Camilo Jose Cela Univ
	1	0	2010	Armed Forces Inst Pathol
	1	0	2016	CHU Vaudois
	1	0	2010	Augusta Teaching Hosp
	1	0	2010	Dartmouth Med Sch
	1	0	2020	Bambino Gesu Childrens Res Hosp IRCCS
	1	0	2014	Archet II Hosp
	1	0	2011	CNRS MNHN
	1	0	2016	Bonn Rhein Sieg Univ Appl Sci
	1	0	2016	Beijing Sport Univ
	1	0	2019	Acad Sci & Innovat Res
	1	0	2011	Alto Ave Super Inst Hlth ISAVE
	1	0	2018	Agrifood & Biosci Inst
