# Supplementary material for: Visual analysis on the research of monocarboxylate transporters based on CiteSpace
Source: Medicine (Baltimore). 2021 Nov 5;100(44):e27466. doi: 10.1097/MD.0000000000027466 (PMC8568392; doi:10.1097/MD.0000000000027466)
Supplement: Supplemental Digital Content [file medi-100-e27466-s004.xlsx]

## Sheet: Sheet1
						Supplemental_Dataset_S4: Authors involved in MCTs research and co-cited authors that were identified by CiteSpace.
	Count	Year		Authors	Nodes	Links	Count	Centrality	Year	Co-cited authors	Nodes	Links
	44	0.05	2010	THEO J VISSER	424	830	557	0	2010	HALESTRAP AP	598	4137
	38	0	2010	FATIMA BALTAZAR			247	0	2010	PELLERIN L
	27	0	2010	MARILYN E MORRIS			210	0	2010	PINHEIRO C
	26	0.03	2011	LUC PELLERIN			190	0	2010	FRIESEMA ECH
	24	0	2010	CELINE PINHEIRO			178	0	2010	SONVEAUX P
	19	0	2010	W EDWARD VISSER			162	0	2010	ULLAH MS
	16	0	2011	HOLGER M BECKER			156	0	2010	PIERRE K
	16	0	2013	ROBIN P PEETERS			146	0	2010	DUMITRESCU AM
	15	0	2010	ULRICH SCHWEIZER			145	0	2010	DIMMER KS
	15	0	2013	MASAKI KOBAYASHI			145	0	2010	WILSON MC
	15	0.04	2010	SAMUEL REFETOFF			136	0	2011	WARBURG O
	15	0	2013	KEN ISEKI			128	0	2010	KIRK P
	14	0	2010	HEIKE HEUER			124	0	2011	BROOKS GA
	13	0	2010	ADHEMAR LONGATTOFILHO			119	0	2010	BROER S
	13	0	2016	KATSUYA NARUMI			107	0	2010	VISSER WE
	12	0	2016	AYAKO FURUGEN			103	0	2012	SUZUKI A
	12	0.05	2010	NANCY J PHILP			102	0	2010	BONEN A
	11	0	2013	STEFAN GROENEWEG			102	0	2010	MAGISTRETTI PJ
	10	0	2011	JOACHIM W DEITMER			98	0	2010	JUEL C
	10	0	2013	PIERRE J MAGISTRETTI			98	0	2010	TRAJKOVIC M
	9	0	2010	EDITH C H FRIESEMA			97	0	2010	GALLAGHER SM
	9	0.01	2012	PIERRE SONVEAUX			97	0	2011	HEIDEN MGV
	9	0	2015	SARA GRANJA			95	0	2012	HANAHAN D
	9	0	2010	VADIVEL GANAPATHY			95	0	2013	LE FLOCH R
	8	0	2011	JOSEF KOEHRLE			93	0	2014	DOHERTY JR
	8	0	2013	JA SEUNG KOO			91	0	2010	SCHWARTZ CE
	8	0	2010	ANDREW P HALESTRAP			89	0	2010	GATENBY RA
	8	0	2010	VEERLE M DARRAS			87	0	2011	SEMENZA GL
	8	0	2010	ALEXANDRA M DUMITRESCU			86	0	2010	FOX JEM
	7	0	2016	YUYA FUTAGI			86	0	2010	POOLE RC
	7	0.01	2011	EVA K WIRTH			85	0	2010	HASHIMOTO T
	7	0.01	2013	JUAN BERNAL			82	0	2010	GARCIA CK
	7	0	2012	MARGARIDA CASAL			81	0	2011	OVENS MJ
	7	0	2011	TOSHIHIKO IWANAGA			80	0	2010	BERGERSEN LH
	6	0	2013	KAYVAN R KESHARI			78	0	2010	WIRTH EK
	6	0	2010	PEDRO GONCALVES			77	0	2010	HEUER H
	6	0	2014	FILIPA MORAISSANTOS			73	0	2010	HERTZ L
	6	0	2013	SHOTARO SASAKI			73	0	2010	MORRIS ME
	6	0	2015	VERA MIRANDAGONCALVES			72	0	2010	GANAPATHY V
	6	0.04	2016	ANA GUADANOFERRAZ			71	0	2011	DIENEL GA
	6	0	2013	SIMONE KERSSEBOOM			70	0	2010	BERNAL J
	6	0	2011	OLIVIER FERON			69	0	2011	WALENTA S
	6	0	2012	MARCO G ALVES			69	0	2013	PERTEGA-GOMES N
	6	0	2010	FATIMA MARTEL			69	0	2010	IZUMI H
	6	0	2010	MELANIE A FELMLEE			66	0	2010	MATHUPALA SP
	6	0.01	2013	MADALINA TULUC			66	0	2014	MIRANDA-GONCALVES V
	6	0	2016	LESTER R DREWES			65	0	2010	SCHURR A
	6	0	2011	DOREEN BRAUN			62	0	2010	SIMPSON IA
	5	0	2016	PIETER VANCAMP			62	0	2010	PHILP NJ
	5	0.01	2010	ANITA KINNE			62	0	2010	ROBERTS LM
	5	0	2016	MASAYA IDENO			61	0	2010	KOUKOURAKIS MI
	5	0	2011	LINDA H BERGERSEN			58	0	2010	DI COSMO C
	5	0	2011	HIDEO HATTA			57	0	2010	CUFF MA
	5	0	2012	PEDRO F OLIVEIRA			56	0	2013	LEE YJ
	4	0	2013	RENUKA SRIRAM			54	0	2011	CHICHE J
	4	0	2014	SUSAN E CRITCHLOW			53	0	2010	MEREZHINSKAYA N
	4	0	2013	JOHN KURHANEWICZ			53	0	2011	KINNE A
	4	0	2019	RODRIGO TEODORO			52	0	2010	KIRAT D
	4	0	2012	BRIDGET L MORSE			52	0	2015	PARKS SK
	4	0	2010	JOAO R ARAUJO			52	0	2010	GERHART DZ
	4	0	2010	MARIJA TRAJKOVICARSIC			52	0	2011	GLADDEN LB
	4	0	2010	A K MYKKANEN			52	0	2013	BELANGER M
	4	0	2012	FEDERICA SOTGIA			51	0	2011	KENNEDY KM
	4	0	2019	BARBARA WENZEL			51	0	2010	BOUZIER-SORE AK
	4	0	2013	NATSUKO TAKAHASHI			49	0	2015	POLANSKI R
	4	0	2012	DIANA WHITAKERMENEZES			49	0	2012	VEGRAN F
	4	0	2010	BRUNO MARAVIGLIA			49	0	2010	BERGERSEN L
	4	0	2010	J A FRANKLYN			48	0	2013	HIRSCHHAEUSER F
	4	0	2017	ALEXANDRA GIATROMANOLAKI			48	0	2014	MARTINEZ-OUTSCHOORN UE
	4	0	2010	MAURO DINUZZO			47	0	2014	DRAOUI N
	4	0	2019	MASOUD SADEGHZADEH			45	0	2011	DEBERARDINIS RJ
	4	0	2019	RARESPETRU MOLDOVAN			45	0	2010	LIVAK KJ
	4	0	2014	THOMAS D BANNISTER			45	0	2011	MANGIA S
	4	0	2013	ELAINE C LIMA DE SOUZA			44	0	2010	IWANAGA T
	4	0	2010	FEDERICO GIOVE			44	0	2010	JANSEN J
	4	0	2019	PETER BRUST			44	0	2012	PAVLIDES S
	4	0	2017	EFTHIMIOS SIVRIDIS			44	0	2010	BORTHAKUR A
	4	0	2012	SUKH MAHENDRA SINGH			43	0	2011	BECKER HM
	4	0	2010	A R POSO			42	0	2017	PEREZ-ESCUREDO J
	4	0	2017	KRISTIN E FOLLMAN			42	0	2012	WHITAKER-MENEZES D
	4	0	2013	MARK VAN CRIEKINGE			41	0	2012	CAIRNS RA
	4	0	2012	UBALDO E MARTINEZOUTSCHOORN			41	0	2010	FANG J
	4	0	2012	MICHAEL P LISANTI			41	0	2010	BIANCO AC
	4	0	2013	LIONEL CARNEIRO			41	0	2014	BARROS LF
	4	0	2014	XIAOHUI LIAO			41	0	2016	ZHANG Y
	4	0	2015	ANA PRETO			40	0	2010	PILEGAARD H
	4	0	2015	JACQUES POUYSSEGUR			38	0	2011	JACKSON VN
	4	0	2012	ODILIA QUEIROS			38	0	2015	MAYER S
	4	0	2014	STANISLAW ULASZEWSKI			37	0	2012	WANG Q
	4	0	2010	CATERINA DI COSMO			37	0	2011	BROWN AM
	4	0	2014	PAUL D SMITH			36	0	2010	BENTON CR
	4	0	2012	PAOLO E PORPORATO			36	0	2011	BRAUN D
	3	0	2017	RUIQIN YAO			36	0	2015	MARCHIQ I
	3	0	2019	DAVIDE TONDUTI			34	0	2016	GROENEWEG S
	3	0	2019	VENKATRAM R MEREDDY			34	0	2010	CEBALLOS A
	3	0	2014	NISHA VIJAY			34	0	2010	THOMAS C
	3	0	2017	HONGBIN FAN			33	0	2010	DUBOUCHAUD H
	3	0	2019	SHIRISHA JONNALAGADDA			33	0	2010	MURRAY CM
	3	0	2013	AJAY KUMAR			32	0	2013	COLEN CB
	3	0	2011	YU KITAOKA			32	0	2010	KIM DK
	3	0	2019	SEIJI MIYAUCHI			31	0	2016	BAEK G
	3	0	2017	MICHAEL I KOUKOURAKIS			31	0	2010	HENNEMANN G
	3	0	2015	SYLVAIN LENGACHER			31	0	2014	CURRY JM
	3	0	2016	CENDRINE REPOND			30	0	2014	KIM JW
	3	0	2016	RUI M REIS			30	0	2011	LEINO RL
	3	0	2012	CHRISTOPHE J DE SAEDELEER			30	0	2011	DINUZZO M
	3	0	2011	TOHRU TAKEMASA			30	0	2010	GOPAL E
	3	0	2017	DIMITRA KALAMIDA			30	0	2016	KERSSEBOOM S
	3	0	2017	XUEBIN QU			29	0	2014	FIASCHI T
	3	0	2015	BRANCA M SILVA			29	0	2010	HADJIAGAPIOU C
	3	0	2014	JULIA MUELLER			28	0	2010	RAFIKI A
	3	0	2017	FUXING DONG			28	0	2010	THANGARAJU M
	3	0	2015	IBTISSAM MARCHIQ			28	0	2011	CARPENTER L
	3	0	2019	JIN XU			28	0	2012	WITKIEWICZ AK
	3	0	2015	NELMA PERTEGAGOMES			28	0	2013	KROEMER G
	3	0	2011	MARC O KLEIN			27	0	2010	MEREDITH D
	2	0	2011	JOHN J CASTORINO			27	0	2010	VAN HALL G
	2	0	2015	RENAUD LE FLOCH			27	0	2014	BIRSOY K
	2	0	2016	JOERG JOHANNES			27	0	2014	KOPPENOL WH
	2	0	2014	P F OLIVEIRA			26	0	2015	SASAKI S
	2	0	2017	GUILHERME DE CAMARGO FERRAZ			26	0	2010	PFAFFL MW
	2	0	2015	FRANZISKA MEYER			26	0	2011	SWIETACH P
	2	0	2017	XIUXIANG WU			26	0	2011	TRAJKOVIC-ARSIC M
	2	0	2015	PAUL VAN DER VALK			25	0	2010	PRICE NT
	2	0	2017	ZHEYU CHEN			25	0	2010	ENERSON BE
	2	0	2010	MARIEANGELA C WILSON			25	0	2013	ALLAN W
	2	0	2016	SARAH GELLER			25	0	2011	CHIH CP
	2	0	2018	YURI ISHIGURO			25	0	2015	MULLER J
	2	0	2016	CLAUDIO J MAIA			25	0	2010	VANNUCCI SJ
	2	0	2019	SHIYE XU			24	0	2017	BOLA BM
	2	0	2013	ROBERT A JACOBS			24	0	2011	FERON O
	2	0	2019	SARA BONETTI			24	0	2010	GILL RK
	2	0	2015	DANIELE ROUX			24	0	2015	BALTAZAR F
	2	0	2011	REMY SAPIN			24	0	2013	LI H
	2	0	2014	WOO HEE JUNG			24	0	2013	DHUP S
	2	0	2019	FEDERICA ZIBORDI			24	0	2017	MACHLER P
	2	0	2018	ALEXANDRE VALLEE			24	0	2011	NEHLIG A
	2	0	2015	MASAHIKO WATANABE			24	0	2018	FAUBERT B
	2	0	2013	SHINOBU FUJII			23	0	2017	HONG CS
	2	0	2011	CHRISTIAN CORTESCAMPOS			23	0	2015	YANG JY
	2	0	2015	JINLIANG XING			23	0	2015	FISCHER K
	2	0	2012	V M DARRAS			23	0	2010	BAK LK
	2	0	2019	KEI HIGUCHI			22	0	2010	MANOHARAN C
	2	0	2016	FRANCESCA REINERI			22	0	2013	BOIDOT R
	2	0	2018	JOSEPH CURRY			21	0	2010	NABESHIMA K
	2	0	2015	ANA R NUNES			21	0	2010	HAMER HM
	2	0	2014	DHANANJAY PAL			21	0	2015	NEWMAN LA
	2	0	2012	ALEXEI VERKHRATSKY			21	0	2010	MCCULLAGH KJA
	2	0	2014	ASHIM K MITRA			21	0	2013	GERLINGER M
	2	0	2020	SARA BISETTO			21	0	2013	RINHOLM JE
	2	0	2015	CHRISTIAN BRINKMANN			21	0	2016	KIM Y
	2	0	2017	STAMATIA POULILIOU			21	0	2011	BISWAS C
	2	0	2011	ATSUSHI HIRAGA			20	0	2011	CHIRY O
	2	0	2017	VERONIQUE MICHAUD			20	0	2016	VIJAY N
	2	0	2019	HUI WANG			20	0	2018	HUI S
	2	0	2019	CRISTOVAM SCAPULATEMPONETO			20	0	2012	WYSS MT
	2	0	2013	JOSEPH M CURRY			20	0	2010	THIBAULT R
	2	0	2015	ROBERT MCKENNA			19	0	2011	DRINGEN R
	2	0	2013	BRYAN P TOOLE			19	0	2013	DE HEREDIA FP
	2	0	2016	RICARDO MARQUES			19	0	2012	BONUCCELLI G
	2	0	2020	YITING TSAI			19	0	2010	CHAN SY
	2	0	2017	TAKERU SHIMA			19	0	2011	BERGMAN EN
	2	0	2010	SY CHAN			18	0	2012	DANG CV
	2	0	2012	ANTONIO PACHECO			18	0	2016	FERRARA AM
	2	0	2011	GEUMHWA LEE			18	0	2011	ALKEMADE A
	2	0	2016	M ELENA MARTINEZ			18	0	2014	ADIJANTO J
	2	0	2015	PHILIP G NIJLAND			18	0	2014	VERGE CF
	2	0	2017	STELLA ARELAKI			17	0	2010	BIEBERMANN H
	2	0	2019	STEFAN OSWALD			17	0	2011	SUGIYAMA D
	2	0	2011	FRANCISCO NUALART			17	0	2012	HAO J
	2	0	2019	ANNEKARINE BOUZIERSORE			17	0	2018	SIEGEL RL
	2	0	2019	MASAYUKI MASUDA			17	0	2015	FUNFSCHILLING U
	2	0	2010	ELANGOVAN GOPAL			17	0	2015	KUMAR A
	2	0	2015	KATIA ROSAFIO			17	0	2015	GRANJA S
	2	0	2016	ADITI BANERJEE			17	0	2014	MAYERL S
	2	0	2012	JULIEN VERRAX			17	0	2015	ROSAFIO K
	2	0	2017	ANTONIO DE QUEIROZNETO			17	0	2014	MCKENNA MC
	2	0	2015	YIBING CHEN			16	0	2015	DE SAEDELEER CJ
	2	0	2014	GUODONG GAO			16	0	2010	DEORA AA
	2	0	2011	A BARROS			16	0	2011	ITOH Y
	2	0	2019	DIMITRIOS FOTIADIS			16	0	2010	ERLICHMAN JS
	2	0	2019	KIYOSHI NAKAGAWA			16	0	2016	MORAIS-SANTOS F
	2	0	2019	DIANA BUSCH			16	0	2011	MULLER F
	2	0	2012	ERIC FLIERS			16	0	2010	MARTIN PM
	2	0	2017	MARIA LIOUSIA			16	0	2012	PORPORATO PE
	2	0	2017	HIDEAKI SOYA			15	0	2010	HOLDEN KR
	2	0	2011	CHRISTINA SCHUELER			15	0	2010	SLOMIANY MG
	2	0	2017	ZHAO LIN			15	0	2010	MIYAUCHI S
	2	0	2012	TIHSHIH W LEE			15	0	2010	NAMBA N
	2	0	2017	ERIC BEITZ			15	0	2012	JEMAL A
	2	0	2013	B U METZLERZEBELI			15	0	2017	PAYEN VL
	2	0	2019	FEI ZHUO			15	0	2011	BRIZEL DM
	2	0	2018	WOLFGANG MUELLERKLIESER			15	0	2016	CHOI JW
	2	0	2014	JOHAN BUSSINK			15	0	2012	HERNANDEZ A
	2	0	2016	PIA ERIKSSON			14	0	2012	BRAHIMI-HORN MC
	2	0	2011	SHANNON M GALLAGHERCOLOMBO			14	0	2012	SCHNEIDERHAN W
	2	0	2012	FRANS SCHUIT			14	0	2010	FROBERG MK
	2	0	2010	L S LOUBIERE			14	0	2011	HERRERO-MENDEZ A
	2	0	2013	MARTIN THOMASSEN			14	0	2010	SCHWEIZER U
	2	0	2017	INAE CRISTINA REGATIERI			13	0	2011	ENOKI T
	2	0	2016	HONGLI XIE			13	0	2016	BAENKE F
	2	0	2010	C J MCCABE			13	0	2010	ABE T
	2	0	2012	FREDERIQUE VEGRAN			13	0	2012	FOX PT
	2	0	2016	DAVID J BISHOP			13	0	2010	GEREBEN B
	2	0	2019	HANSPETER SCHNEIDER			13	0	2013	BOUMEZBEUR F
	2	0	2017	MARIE WIECHERT			13	0	2018	ROMERO-GARCIA S
	2	0	2016	ARTURO HERNANDEZ			13	0	2019	BENJAMIN D
	2	0	2018	AGNIESZKA GIZAK			13	0	2014	DE OLIVEIRA ATT
	2	0	2016	CIAN MCGINLEY			13	0	2014	RITZHAUPT A
	2	0	2019	MURILO BONATELLI			13	0	2011	GRAHAM C
	2	0	2013	LAUREN B TOLLIVER			13	0	2011	DEBERNARDI R
	2	0	2016	JOKE DELBAERE			13	0	2017	LOPEZ-ESPINDOLA D
	2	0	2020	HEIKO KRUDE			13	0	2010	VAN DER DEURE WM
	2	0	2011	MICHAEL KLIER			12	0	2015	DOYEN J
	2	0	2020	SHIHHURNG LOH			12	0	2017	ZADA D
	2	0	2020	YULONG YIN			12	0	2010	CHENAL J
	2	0	2015	GABOR WITTMANN			12	0	2014	LIU Y
	2	0	2020	SHIHCHI CHAO			12	0	2011	AUBERT A
	2	0	2017	PAOLO COTZIA			12	0	2011	WAHL ML
	2	0	2020	MAGALI TOUSSAINT			12	0	2018	WANG H
	2	0	2015	CHEN GAO			12	0	2014	VATINE GD
	2	0	2013	ROY E WEISS			12	0	2019	NOBLE RA
	2	0	2013	G DANIEL GRASS			12	0	2010	GALTON VA
	2	0	2010	MATTHEW J OVENS			12	0	2013	TAMAI I
	2	0	2019	SAMANTHA AMES			11	0	2014	KOBAYASHI M
	2	0	2018	IVAN TKAC			11	0	2016	WEBB BA
	2	0	2017	JACQUES TURGEON			11	0	2019	[ANONYMOUS]
	2	0	2019	PATRICK D BOSSHART			11	0	2010	GROLLMAN EF
	2	0	2014	PAUL N SPAN			11	0	2015	TENNANT DA
	2	0	2014	WILLIAM R ROUSH			11	0	2011	TOHYAMA K
	2	0	2010	A MARTINSANTOS			11	0	2017	MORRISON BM
	2	0	2015	WEI WANG			11	0	2016	FISEL P
	2	0	2013	Q ZEBELI			11	0	2012	LU HS
	2	0	2011	N M KOHO			11	0	2011	HAWKINS RA
	2	0	2015	BALAZS GEREBEN			11	0	2015	PATEL AB
	2	0	2011	ANNETTE GRUETERS			11	0	2010	VAURS-BARRIERE C
	2	0	2013	MAX GASSMANN			11	0	2014	HORN S
	2	0	2015	JOSE R VIZCAINO			10	0	2015	BERTHET C
	2	0	2019	NAOHIKO ANZAI			10	0	2017	JOHANNES J
	2	0	2013	JIRO OGURA			10	0	2016	KESHARI KR
	2	0	2015	MARIEPIERRE SIMON			10	0	2012	ALVES MG
	2	0	2015	SERGIO FELISBINO			10	0	2010	LOWRY OH
	2	0	2019	ROMELYN DELOS SANTOS			10	0	2016	CAPRI Y
	2	0	2013	KOUICHI KAWAZU			10	0	2013	VANDER HEIDEN MG
	2	0	2015	PAULA I MOREIRA			10	0	2015	QUEIROS O
	2	0	2012	FREDRIK LAURITZEN			10	0	2011	GIBBS ME
	2	0	2013	SHANGYUAN TSAI			10	0	2011	MORTE B
	2	0	2016	PAVITHRA VISWANATH			10	0	2010	GUPTA N
	2	0	2014	A D MARTINS			10	0	2018	SAAB AS
	2	0	2012	TORE EID			10	0	2019	CURTIS NJ
	2	0	2019	BARBARA CASTELLOTTI			10	0	2016	NANCOLAS B
	2	0	2017	BRIDGET MARTINEZ			10	0	2019	PAVLOVA NN
	2	0	2014	HYE MIN KIM			10	0	2014	ASCHENBACH JR
	2	0	2018	MARCEL E MEIMA			10	0	2018	BRAND A
	2	0	2016	CHLOE NAJAC			10	0	2015	NAKAYAMA Y
	2	0	2012	TAMARA COPETTI			9	0	2011	ATTWELL D
	2	0	2011	HYUNGRYONG KIM			9	0	2013	LIAO XH
	2	0	2017	YUE WANG			9	0	2014	SOKOLOFF L
	2	0	2019	SHANQUAN SUN			9	0	2013	BROCKMANN K
	2	0	2017	RUDY M ORTIZ			9	0	2013	BABA M
	2	0	2012	ROXANA MOREIRA			9	0	2017	WANG L
	2	0	2015	VANESSA R CONDE			9	0	2010	HAGENBUCH B
	2	0	2019	KATARZYNA NIEDZWIECKA			9	0	2017	KONG SC
	2	0	2019	XIAO YANG			9	0	2015	METZLER-ZEBELI BU
	2	0	2014	BEI LIU			9	0	2015	DEITMER JW
	2	0	2015	HELLA HEIDTMANN			9	0	2017	WALLS AB
	2	0	2010	E VASILOPOULOU			9	0	2010	RITCHIE JWA
	2	0	2019	ROBERT BARTHA			9	0	2016	NELSON SJ
	2	0	2015	RONALD M LECHAN			9	0	2016	LUNT SY
	2	0	2019	MOHAMMED ALBATANY			9	0	2015	GANAPATHY-KANNIAPPAN S
	2	0	2017	FRANCOIS VERREY			9	0	2016	ALBERS MJ
	2	0	2010	KARL BAUER			9	0	2014	VAUPEL P
	2	0	2014	HUA ZHANG			9	0	2017	DELBAERE J
	2	0	2012	STEFAN BROEER			9	0	2010	PIZZAGALLI F
	2	0	2018	JIE ZHANG			9	0	2018	TAN Z
	2	0	2013	SHIVA KANT			9	0	2017	BOVENZI CD
	2	0	2014	JOHANNES H A M KAANDERS			9	0	2019	SAN-MILLAN I
	2	0	2013	CARSTEN LUNDBY			8	0	2016	CORBET C
	2	0	2014	G GAEBEL			8	0	2014	TEKKOK SB
	2	0	2019	SUSAN MEAKIN			8	0	2017	LUNDGAARD I
	2	0	2020	XIAOWEN GUAN			8	0	2019	KIM JH
	2	0	2017	MARIKO SOYA			8	0	2010	TAKEBE K
	2	0	2020	WINNIE DEUTHERCONRAD			8	0	2013	TANG Y
	2	0	2014	YUMIKO TAKAHASHI			8	0	2010	SERRES S
	2	0	2019	JUAN HUANG			8	0	2018	LIU L
	2	0	2014	CHAO WANG			8	0	2010	HYDER F
	2	0	2016	CORINNE LELOUP			8	0	2010	BICKHAM DC
	2	0	2014	YINA SUN			8	0	2010	BRADFORD MM
	2	0	2017	YUFAN LIU			8	0	2013	ARDENKJAER-LARSEN JH
	2	0	2018	JEANNOEL VALLEE			8	0	2015	CHUQUET J
	2	0	2016	BEATRIZ MORTE			8	0	2013	CHEN HC
	2	0	2020	ALBERT P CHEN			8	0	2013	GOLMAN K
	2	0	2019	SHENGWEI GAN			8	0	2016	KURHANEWICZ J
	2	0	2012	KELLY M KENNEDY			8	0	2013	GONCALVES P
	2	0	2016	CATIA V VAZ			8	0	2013	COLES L
	2	0	2011	PAMELA M MARTIN			8	0	2016	KLIER M
	2	0	2015	IGOR ALLAMAN			8	0	2016	KATO Y
	2	0	2016	JINGHE TAN			8	0	2012	HANU R
	2	0	2015	L FELIPE BARROS			8	0	2013	LI Y
	2	0	2013	HIROAKI YAMAGUCHI			8	0	2012	DEUTICKE B
	2	0	2017	TINGTING ZHAN			8	0	2017	MATSUI T
	2	0	2014	ANITA BOELEN			8	0	2016	DAY SE
	2	0	2012	SILVIA SOCORRO			8	0	2014	CHENG C
	2	0	2017	ROGERIO ABDALLAH CURI			8	0	2013	GILLIES RJ
	2	0	2012	GUNTHER WENNEMUTH			8	0	2019	JONES RS
	2	0	2019	VERONICA SALETTI			8	0	2010	GUADANOFERRAZ A
	2	0	2010	M D KILBY			7	0	2012	HUNT TK
	2	0	2014	FERNANDO C SCHMITT			7	0	2016	AFONSO J
	2	0	2019	WEITIAN LU			7	0	2019	VANCAMP P
	2	0	2015	PETRA MOHACSIK			7	0	2019	LIBERTI MV
	2	0	2016	JHUDIT PEREZESCUREDO			7	0	2019	COLEGIO OR
	2	0	2015	ZHINAN CHEN			7	0	2011	DE ESCOBAR GM
	2	0	2013	ALFONSO MASSIMILIANO FERRARA			7	0	2018	EILERTSEN M
	2	0	2012	AGNIESZKA K WITKIEWICZ			7	0	2010	RIETHDORF S
	2	0	2016	NELE M A BOURGEOIS			7	0	2010	KOHO N M
	2	0	2018	ZHONGXIANG YAO			7	0	2013	MURAMATSU T
	2	0	2020	FRIEDRICHALEXANDER LUDWIG			7	0	2012	FELMLEE MA
	2	0	2016	ANJU BANSAL			7	0	2015	GALLUZZI L
	2	0	2013	CHUNGPING YU			7	0	2014	RADEMAKERS SE
	2	0	2014	JOHN L CLEVELAND			7	0	2019	KIM S
	2	0	2010	B ESSENGUSTAVSSON			7	0	2011	CUFF M
	2	0	2015	KLARA BRIXIUS			7	0	2017	LIN RY
	2	0	2014	M G ALVES			7	0	2014	ARJONA FJ
	2	0	2014	H PFANNKUCHE			7	0	2019	CHEN YJ
	2	0	2014	CHUNYING YANG			7	0	2012	GJEDDE A
	2	0	2011	KAZUTAKA MUKAI			7	0	2015	POUYSSEGUR J
	2	0	2016	J PATRIZIA STOHN			7	0	2019	GURRAPU S
	2	0	2016	AUDREY HEBERT			6	0	2010	CUI DP
	2	0	2013	MOMKA BRATOEVA			6	0	2019	DIAZ-GARCIA CM
	2	0	2010	SILVIA MANGIA			6	0	2017	VISSER TJ
	2	0	2016	SABRINA M RONEN			6	0	2017	SCHOUSBOE A
	2	0	2010	FERNANDO SCHMITT			6	0	2019	FERLAY J
	2	0	2017	KLAUDIA BRIX			6	0	2016	LENGACHER S
	2	0	2011	SUSAN J VANNUCCI			6	0	2017	ANIK A
	2	0	2015	XU GUO			6	0	2017	SAHLIN K
	2	0	2019	DAVID KALBERMATTER			6	0	2015	ROUACH N
	2	0.01	2015	GERD KRAUSE			6	0	2017	WILLIAMS GR
	2	0	2015	WENXIA ZHU			6	0	2011	FLIERS E
	2	0	2017	MEHRI MOLLAEE			6	0	2015	LEE I
	2	0	2018	SOLEDAD BAREZLOPEZ			6	0	2016	CARNEIRO L
	2	0	2018	CYRIL CORBET			6	0	2015	NIJLAND PG
	2	0	2013	DAVID M WILSON			6	0	2015	ALLAMAN I
	2	0	2016	DONALD ST GERMAIN			5	0	2015	ZHU J
	2	0	2014	QIANLI YANG			5	0	2015	PELICANO H
	2	0	2016	ELLAPPAN BABU			5	0	2019	SRINIVAS SR
	2	0	2015	DAVID E NEAL			5	0	2016	TANG F
	2	0	2019	SRAVAN K JONNALAGADDA			5	0	2016	LAURITZEN KH
	2	0	2019	JON HOLY			5	0	2011	KASISCHKE KA
	2	0	2010	CLARE M MURRAY			5	0	2017	ZEVENBERGEN C
	2	0	2016	MARTINA SBOARINA			5	0	2019	NOVARA F
	2	0	2010	PUTTUR D PRASAD			5	0	2016	BITTAR PG
	2	0	2018	ALAN J WRIGHT			5	0	2013	KONISHI Y
	2	0	2020	SHUFU HUANG			5	0	2015	FANTIN VR
	2	0	2012	MARK W DEWHIRST			5	0	2019	PAHLMAN C
	2	0	2015	JACK VAN HORSSEN			5	0	2017	FU J
	2	0	2017	BRUCE S MCEWEN			5	0	2016	SOTELO-HITSCHFELD T
	2	0	2017	TAKASHI MATSUI			5	0	2016	TAKIMOTO M
	2	0	2019	MAREK DROZDZIK			5	0	2017	YANG J
	2	0	2014	JOANNE R DOHERTY			5	0	2017	IWAYAMA H
	2	0	2018	REMY GUILLEVIN			5	0	2015	WEIDLE ULRICH H
	2	0	2011	HANJUNG CHAE			5	0	2019	PEDERSEN PL
	2	0	2016	QING LI			5	0	2015	ZHAO C
	2	0	2015	ZHIYUN LI			5	0	2018	LEE JY
	1	0	2018	ALEKSANDRA I PIVOVAROVA			5	0	2015	SCHULZE A
	1	0	2014	A BOELEN			5	0	2013	PERRY CGR
	1	0	2011	A MORAIS			5	0	2019	RUSU V
	1	0	2020	ALESSANDRO TESTORI			5	0	2013	SU J
	1	0	2018	ABRAHAM NYSKA			5	0	2012	QUENNET V
	1	0	2018	ALEKSANDER STULA			5	0	2015	LI M
	1	0	2018	AKIRA SASAKI			5	0	2015	MOREIRA TJTP
	1	0	2012	A D WOODWARD			5	0	2011	KOEHLER-STEC EM
	1	0	2014	A RUSSELL TUPLING			5	0	2012	MICHELAKIS ED
	1	0	2010	ABUBAKR ALMEHDI			5	0	2015	LEVINE AJ
	1	0	2018	ADRIANO M DE ASSIS			5	0	2014	MEIJER TWH
	1	0	2012	A J BAUER			5	0	2016	AHMED K
	1	0	2011	A M GONZALEZ			5	0	2011	CASTRO MA
	1	0	2010	A SILVA			5	0	2013	YOON HY
	1	0	2020	AKINOBU NAKAMURA			5	0	2016	LIU CL
	1	0	2011	A PAUSE			5	0	2011	FREITAS BCG
	1	0	2018	ALBERTO MENDEZVILLANUEVA			5	0	2018	HAAS R
	1	0	2020	ADRI VAN DER WALT			5	0	2015	GOTANDA Y
	1	0	2011	A LOGAN			5	0	2020	GUAN X
	1	0	2020	ALEXANDER ARLT			5	0	2015	STRIDH MH
	1	0	2011	A B DYDENSBORG			5	0	2016	CORTES-CAMPOS C
	1	0	2014	AC L F W T FONG			5	0	2018	OBEL LINEA F
	1	0	2010	A R POESOE			5	0	2020	GUAN XW
	1	0	2020	A THAKUR			5	0	2016	HULIKOVA A
	1	0	2018	ALEKSANDRA BUTRYM			5	0	2017	SHIMIZU H
	1	0	2015	A C F FERREIRA			5	0	2019	ZHANG J
	1	0	2018	A ARLT			5	0	2017	ARMOUR CM
	1	0	2018	A S M HASAN MAHMOOD			5	0	2010	FRANK H
	1	0	2018	ALEX GALAZ			5	0	2018	PENNER GB
	1	0	2020	ALEXANDRA T P CARVALHO			5	0	2010	YANASE H
	1	0	2020	ADI TOVIN			5	0	2013	TOOLE BP
	1	0	2018	ADRIANA COVARRUBIASPINTO			5	0	2017	ROTHMAN DL
	1	0	2020	AAMINAH KHAN			5	0	2012	TU HM
	1	0	2010	AJEESH KOSHY CHERIAN			5	0	2016	BISHOP D
	1	0	2010	A K MYKKAENEN			5	0	2012	YEN PM
	1	0	2020	AKIE KIKUCHITAURA			5	0	2011	YOSHIDA Y
	1	0	2017	A OWUSUASIEDU			5	0	2018	WARD PS
	1	0	2010	A NAGAI			5	0	2011	SWANSON RA
	1	0	2014	A HORST			4	0	2019	MORLAND C
	1	0	2011	A LONGATTOFILHO			4	0	2010	IACONO KT
	1	0	2012	A GINGERY			4	0	2011	LOAIZA A
	1	0	2020	ACHILLE IOLASCON			4	0	2019	LI XF
	1	0	2020	ALEXANDRA G FORDERHASE			4	0	2010	WALZ W
	1	0	2020	ALBERTO ALCANTUD			4	0	2014	THOMAS JA
	1	0	2018	ALESSANDRO DE GRANDI			4	0	2013	NORDSBORG N
	1	0	2010	AINHOA CEBALLOS			4	0	2016	CASTORINO JJ
	1	0	2017	A HULIKOVA			4	0	2010	SOARES-SILVA I
	1	0	2018	ALEX LI			4	0	2015	WENDER R
	1	0	2014	A C PRICE			4	0	2015	GRANCHI C
	1	0	2020	AKIHIKO TAGUCHI			4	0	2018	KANG SH
	1	0	2020	ALI NAZMI			4	0	2019	ALBERINI CM
	1	0	2012	A L RUIZSANCHEZ			4	0	2014	CHOI IY
	1	0	2018	AAKRITI JAIN			4	0	2013	EVERTSEN F
	1	0	2018	ACHIM WOECKEL			4	0	2011	MCCLELLAND GB
	1	0	2014	A NANDA			4	0	2015	SEPPONEN K
	1	0	2020	ALICE DICA			4	0	2019	OLIVEIRA PF
	1	0	2018	AKIO INUI			4	0	2014	COURTENS JL
	1	0	2010	AJAY VERMA			4	0	2019	STEINMAN MQ
	1	0	2014	A LOPEZLOPEZ			4	0	2013	SIJENS PE
	1	0	2012	A H LAARMAN			4	0	2019	MARGINEANU MB
	1	0	2018	ABBES BELKHIRI			4	0	2013	YURCHENKO V
	1	0	2018	A C AVERY			4	0	2017	LEITE TC
	1	0	2010	A K MYKKAENEN			4	0	2018	NAGASE M
	1	0	2018	A GIULIANO			4	0	2015	LIM KS
	1	0	2010	A NAGAI			4	0	2015	LIU B
	1	0	2018	A MOLNAR			4	0	2015	CUPEIRO R
	1	0	2014	A C PRICE			4	0	2020	DEN BESTEN G
	1	0	2018	A HARPER			4	0	2016	HARRIS T
	1	0	2018	A DENTINI			4	0	2010	CASAL M
							4	0	2016	COADY MJ
							4	0	2015	RATO L
							4	0	2014	MEBIS L
							4	0	2019	WANG J
							4	0	2015	SAN MARTIN A
							4	0	2012	DENTICE M
							4	0	2019	WANG X
							4	0	2018	GIL-IBANEZ P
							4	0	2016	CHIDLOW G
							4	0	2013	ITAGAKI S
							4	0	2019	AMES SAMANTHA
							4	0	2016	ANDERSEN AP
							4	0	2014	ODONNELL JM
							4	0	2017	GAO C
							4	0	2019	SPUGNINI EP
							4	0	2017	MCKENNA MARY C
							4	0	2018	ANDERSEN CL
							4	0	2017	CHATONNET F
							4	0	2019	NOOR SI
							4	0	2014	SOTGIA F
							4	0	2013	YAN L
							4	0	2014	JUTTE NHPM
							4	0	2017	LAURITZEN F
							4	0	2015	SIEGEL R
							4	0	2012	GREEN H
							4	0	2016	BOZZO L
							4	0	2018	WISE DR
							4	0	2017	FUCHS O
							4	0	2016	KOELSCH BL
							4	0	2014	WEMEAU JL
							4	0	2019	KELLY B
							4	0	2019	LEE HJ
							4	0	2014	BUSK M
							4	0	2014	PORRAS OH
							4	0	2012	SMITH JP
							4	0	2014	LI J
							4	0	2019	CARRARD A
							4	0	2018	MALHI M
							4	0	2013	MORRIS AAM
							4	0	2013	SAMESHIMA T
							4	0	2014	KRISTENSEN NB
							4	0	2015	STERN R
							4	0	2014	HARDIE DG
							4	0	2018	GAO HJ
							4	0	2011	KOHO N
							4	0	2015	DIAS TR
							4	0	2017	GUILLOTEAU P
							4	0	2013	WILSON DM
							4	0	2013	XU RH
							4	0	2015	GUILE SD
							4	0	2012	WANIEWSKI RA
							4	0	2017	HU YB
							4	0	2018	CHEN Z
							4	0	2015	WRIGHT EM
							4	0	2019	DAMAGHI M
							4	0	2017	KO YH
							4	0	2014	LAM WK
							4	0	2014	GIKA AD
							4	0	2017	DE VRIEZE E
							4	0	2018	PISARSKY L
							4	0	2014	ZUNG A
							4	0	2019	PAXINOS G
							4	0	2014	CUMMINGS JH
							4	0	2018	STEELE MA
							4	0	2018	DENGLER F
							4	0	2017	ERECINSKA M
							4	0	2019	PENG M
							4	0	2017	FITTS RH
							4	0	2012	CHENG SY
							4	0	2015	LE A
							4	0	2014	ITO K
							4	0	2017	BOURGEOIS NMA
							4	0	2018	MENTSCHEL J
							4	0	2012	BOUSSOUAR F
							4	0	2015	OTONKOSKI T
							4	0	2012	WU M
							4	0	2015	TONDUTI D
							4	0	2013	DEESCOBAR GM
							4	0	2018	BERNAL JUAN
							4	0	2014	GALLAGHER CN
							4	0	2016	HARRIS JJ
							4	0	2015	ELSTROM RL
							4	0	2011	LANE MA
							4	0	2016	AINSCOW EK
							4	0	2017	GIETZ RD
							4	0	2011	STOCK C
							4	0	2010	ZOELLER RT
							4	0	2010	LAMBERT DW
							4	0	2018	ALLEN E
							4	0	2016	ASADA K
							3	0	2013	BOURGUIGNON LYW
							3	0	2011	CAHOY JD
							3	0	2020	MEHIBEL M
							3	0	2010	ALREFAI WA
							3	0	2011	CRESCI GA
							3	0	2013	BAKER SK
							3	0	2010	BURGOMASTER KA
							3	0	2012	BOLANOS JP
							3	0	2011	MAHER F
							3	0	2020	SCHUTKOWSKI A
							3	0	2010	CASSIO F
							3	0	2020	AGGARWAL R
							3	0	2013	BLOUET C
							3	0	2014	BELT JA
							3	0	2020	BOSSHART PD
							3	0	2010	ST GERMAIN DL
							3	0	2011	LAVADO-AUTRIC R
							3	0	2011	KITAOKA Y
							3	0	2011	KAELIN WG
							3	0	2012	DEWHIRST MW
							3	0	2010	LECONA E
							3	0	2012	GRIJOTA-MARTINEZ C
							3	0	2012	CHEN HM
							3	0	2011	PARK Y
							3	0	2012	DI VIZIO D
							3	0	2010	FISHBEIN WN
							3	0	2014	AFT RL
							3	0	2020	PARK SJ
							3	0	2010	LEIN ES
							3	0	2020	BELOUECHE-BABARI M
							3	0	2020	KALLURI R
							3	0	2012	GROOTEGOED JA
							3	0	2010	ONO K
							3	0	2011	LEE GH
							3	0	2010	AUSO E
							3	0	2010	BLONDEAU JP
							3	0	2020	HU X
							3	0	2020	JHA MK
							3	0	2012	FERRICK DA
							3	0	2014	BHATTACHARYA I
							3	0	2010	SHIN BC
							3	0	2020	IPPOLITO L
							3	0	2020	CONTRERAS-BAEZA Y
							3	0	2012	BURMEISTER LA
							3	0	2010	VIE MP
							3	0	2020	LI B
							3	0	2011	GABISON EE
							3	0	2020	HENSLEY CT
							3	0	2020	VAN HEE VF
							3	0	2011	CHRISTENSEN HN
							3	0	2012	BEZZI P
							3	0	2011	NAKASHIMA T
							3	0	2011	HIRRLINGER J
							3	0	2011	FRINTS SGM
							3	0	2020	VAN MULLEM AA
							3	0	2013	BEN-YOSEPH O
							3	0	2020	SCHMITTGEN TD
							3	0	2011	MCMURTRIE HL
							3	0	2013	BRIVET M
							3	0	2012	CHOMCZYNSKI P
							3	0	2011	GABEL G
							3	0	2010	ROEDIGER WEW
							3	0	2012	ALMEIDA A
							3	0	2012	BALLIET RM
							3	0	2012	GALIC S
							3	0	2012	DANBOLT NC
							3	0	2010	MESSONNIER L
							3	0	2020	LU Y
							3	0	2010	PAPADIMITRIOU A
							3	0	2010	AKITA O
							3	0	2012	DAVIDSON B
							3	0	2010	EKBERG H
							3	0	2011	DALY K
							3	0	2010	TAYLOR PM
							3	0	2020	HUANG P
							3	0	2011	CREMER JE
