# Supplementary material for: Visual analysis on the research of monocarboxylate transporters based on CiteSpace
Source: Medicine (Baltimore). 2021 Nov 5;100(44):e27466. doi: 10.1097/MD.0000000000027466 (PMC8568392; doi:10.1097/MD.0000000000027466)
Supplement: Supplemental Digital Content [file medi-100-e27466-s005.xlsx]

## Sheet: Sheet1
Supplemental_Dataset_S5: Journal sources of papers related to MCTs research.
	Count	Centrality	Year	Co-cited journals	Nodes	Links
	989	0	2010	J BIOL CHEM	609	5488
	779	0	2010	P NATL ACAD SCI USA
	644	0	2010	BIOCHEM J
	639	0	2010	PLOS ONE
	554	0	2010	SCIENCE
	553	0	2010	J CLIN INVEST
	511	0	2010	NATURE
	510	0	2010	J PHYSIOL-LONDON
	505	0	2010	CANCER RES
	482	0	2010	CELL
	385	0	2010	J NEUROSCI
	376	0	2010	J NEUROCHEM
	367	0	2010	BIOCHEM BIOPH RES CO
	348	0	2010	PFLUG ARCH EUR J PHY
	316	0	2010	AM J PHYSIOL-ENDOC M
	313	0	2010	J CEREBR BLOOD F MET
	291	0	2010	ENDOCRINOLOGY
	268	0	2010	BRAIN RES
	267	0	2010	NAT REV CANCER
	262	0	2011	CELL METAB
	262	0	2010	NEUROSCIENCE
	256	0	2010	AM J PHYSIOL-CELL PH
	251	0	2010	GLIA
	239	0	2010	AM J PHYSIOL
	238	0	2010	J NEUROSCI RES
	232	0	2010	LANCET
	227	0	2010	EMBO J
	222	0	2010	PHYSIOL REV
	220	0	2012	IUBMB LIFE
	218	0	2010	ONCOGENE
	208	0	2010	CLIN CANCER RES
	208	0	2010	FASEB J
	202	0	2010	J CLIN ENDOCR METAB
	199	0	2010	AM J PHYSIOL-REG I
	189	0	2010	NEW ENGL J MED
	189	0	2010	BRIT J CANCER
	184	0	2010	MOL ENDOCRINOL
	181	0	2010	J BIOENERG BIOMEMBR
	178	0	2010	AM J HUM GENET
	170	0	2010	DIABETES
	170	0	2014	ONCOTARGET
	169	0	2012	CELL CYCLE
	166	0	2010	NUCLEIC ACIDS RES
	162	0	2010	INT J CANCER
	161	0	2010	NEUROCHEM INT
	156	0	2010	NEUROSCI LETT
	156	0	2010	J APPL PHYSIOL
	154	0	2010	CANCER CELL
	152	0	2010	NEURON
	149	0	2010	FEBS LETT
	148	0	2015	SCI REP-UK
	141	0	2010	J PHARMACOL EXP THER
	140	0	2010	J CELL PHYSIOL
	139	0	2012	BMC CANCER
	139	0	2010	MOL CELL ENDOCRINOL
	136	0	2010	NEUROCHEM RES
	134	0	2010	NAT MED
	133	0	2010	MOL CANCER THER
	132	0	2015	NAT COMMUN
	128	0	2010	MOL CELL BIOL
	126	0	2010	AM J PHYSIOL-GASTR L
	126	0	2014	MOL ASPECTS MED
	125	0	2010	NAT GENET
	124	0	2010	BIOCHEMISTRY-US
	124	0	2010	ENDOCR REV
	121	0	2015	CELL REP
	120	0	2010	CANCER LETT
	119	0	2010	J ENDOCRINOL
	119	0	2010	THYROID
	118	0	2010	J NUTR
	116	0	2010	HISTOL HISTOPATHOL
	116	0	2010	MOL PHARMACOL
	114	0	2010	GASTROENTEROLOGY
	114	0	2010	EUR J NEUROSCI
	113	0	2010	DRUG METAB DISPOS
	113	0	2010	INVEST OPHTH VIS SCI
	112	0	2010	AM J PATHOL
	111	0	2010	NAT NEUROSCI
	110	0	2010	MED SCI SPORT EXER
	105	0	2010	J CELL BIOL
	105	0	2010	TRENDS ENDOCRIN MET
	105	0	2010	AAPS J
	103	0	2010	ANN NY ACAD SCI
	103	0	2010	LIFE SCI
	101	0	2011	TRENDS NEUROSCI
	100	0	2010	EUR J APPL PHYSIOL
	100	0	2011	NAT REV NEUROSCI
	100	0	2013	NAT REV DRUG DISCOV
	99	0	2010	ANAL BIOCHEM
	99	0	2010	DEV NEUROSCI-BASEL
	97	0	2010	BLOOD
	97	0	2010	BIOCHIM BIOPHYS ACTA
	94	0	2011	NAT CELL BIOL
	93	0	2010	ANN NEUROL
	93	0	2011	GENE DEV
	92	0	2010	J CELL BIOCHEM
	91	0	2010	EUR J ENDOCRINOL
	90	0	2010	BIOCHEM PHARMACOL
	90	0	2010	ARCH BIOCHEM BIOPHYS
	89	0	2010	METABOLISM
	89	0	2011	J IMMUNOL
	88	0	2010	EXP PHYSIOL
	88	0	2011	HISTOPATHOLOGY
	87	0	2010	TRENDS BIOCHEM SCI
	86	0	2010	EUR J PHARMACOL
	85	0	2011	CANCER SCI
	84	0	2010	CURR PHARM DESIGN
	84	0	2010	PHARM RES-DORDR
	83	0	2010	BBA-BIOMEMBRANES
	83	0	2010	J CELL SCI
	82	0	2010	J EXP BIOL
	82	0	2010	GUT
	81	0	2013	NEURO-ONCOLOGY
	81	0	2012	NAT PROTOC
	81	0	2012	ANTICANCER RES
	80	0	2014	INT J MOL SCI
	80	0	2011	EXP CELL RES
	79	0	2011	NEOPLASIA
	79	0	2010	CELL MOL LIFE SCI
	77	0	2010	BIOCHEM SOC T
	77	0	2012	NMR BIOMED
	77	0	2010	BRIT J PHARMACOL
	77	0	2010	BRIT J NUTR
	76	0	2013	J CLIN ONCOL
	76	0	2011	PROG NEUROBIOL
	76	0	2010	J COMP NEUROL
	75	0	2010	ACTA PHYSIOL SCAND
	75	0	2010	J ANIM SCI
	75	0	2010	J MEMBRANE BIOL
	75	0	2010	J MOL ENDOCRINOL
	75	0	2010	GENE
	74	0	2011	NAT REV MOL CELL BIO
	74	0	2012	J PATHOL
	74	0	2011	CEREB CORTEX
	74	0	2010	EUR J CANCER
	74	0	2011	J GEN PHYSIOL
	73	0	2011	MOL CELL
	73	0	2010	CANCER BIOL THER
	73	0	2010	BEST PRACT RES CL EN
	72	0	2013	BIOINFORMATICS
	72	0	2011	PHYSIOL GENOMICS
	72	0	2012	BBA-MOL CELL RES
	71	0	2010	HUM MOL GENET
	70	0	2012	INT J BIOCHEM CELL B
	70	0	2010	SEMIN CANCER BIOL
	70	0	2012	CA-CANCER J CLIN
	68	0	2010	METHODS
	68	0	2013	BBA-GEN SUBJECTS
	68	0	2010	NEUROSURGERY
	67	0	2010	DIABETOLOGIA
	67	0	2011	FREE RADICAL BIO MED
	67	0	2010	PHARMACOL THERAPEUT
	66	0	2011	J BIOMED BIOTECHNOL
	66	0	2010	ANNU REV PHYSIOL
	66	0	2011	CARCINOGENESIS
	65	0	2010	CIRCULATION
	63	0	2010	VIRCHOWS ARCH
	63	0	2011	AM J PHYSIOL-HEART C
	62	0	2011	J LIPID RES
	62	0	2011	RADIOTHER ONCOL
	60	0	2012	CANCER-AM CANCER SOC
	59	0	2012	BRAIN
	59	0	2011	EXP NEUROL
	59	0	2010	BIOMED RES-TOKYO
	59	0	2011	CELL TISSUE RES
	59	0	2011	ANTIOXID REDOX SIGN
	58	0	2015	FRONT PHYSIOL
	57	0	2010	BBA-BIOENERGETICS
	57	0	2010	FEBS J
	57	0	2012	FRONT PHARMACOL
	57	0	2011	CANCER METAST REV
	56	0	2010	EUR J BIOCHEM
	55	0	2010	MOL CELL BIOCHEM
	55	0	2013	BBA-MOL BASIS DIS
	55	0	2010	DEV BIOL
	54	0	2013	J MED CHEM
	54	0	2013	J NUCL MED
	53	0	2010	AM J CLIN NUTR
	53	0	2012	NAT CHEM BIOL
	53	0	2010	CIRC RES
	53	0	2010	BRAIN RES REV
	53	0	2012	NAT METHODS
	53	0	2015	COMPR PHYSIOL
	53	0	2011	DEVELOPMENT
	52	0	2010	AM J PHYSIOL-RENAL
	51	0	2010	BIOPHYS J
	51	0	2010	GENOMICS
	51	0	2010	DEV BRAIN RES
	50	0	2015	FRONT NEUROSCI-SWITZ
	50	0	2011	CURR OPIN GENET DEV
	49	0	2010	J PHARM SCI
	49	0	2012	J CELL MOL MED
	49	0	2012	NEUROLOGY
	49	0	2010	DRUG METAB PHARMACOK
	49	0	2010	COMP BIOCHEM PHYS A
	48	0	2012	TUMOR BIOL
	47	0	2011	HUM PATHOL
	47	0	2012	NEUROBIOL DIS
	47	0	2010	ACTA PHYSIOL
	46	0	2010	NEUROREPORT
	46	0	2010	BIOL PHARM BULL
	46	0	2012	CELL DEATH DIFFER
	45	0	2010	APPL PHYSIOL NUTR ME
	45	0	2016	NAT REV ENDOCRINOL
	45	0	2011	PEDIATR RES
	44	0	2013	MOL CANCER
	44	0	2011	CURR MED CHEM
	44	0	2015	ONCOL REP
	44	0	2012	MOL NEUROBIOL
	44	0	2010	XENOBIOTICA
	44	0	2010	ADV EXP MED BIOL
	44	0	2010	BEHAV BRAIN RES
	44	0	2014	DIS MODEL MECH
	44	0	2015	FRONT ENDOCRINOL
	43	0	2011	METHOD ENZYMOL
	43	0	2010	J HISTOCHEM CYTOCHEM
	43	0	2010	J MOL BIOL
	43	0	2011	CLIN ENDOCRINOL
	43	0	2015	INT J ONCOL
	42	0	2011	INT J RADIAT ONCOL
	42	0	2011	J NEUROPHYSIOL
	41	0	2015	NAT BIOTECHNOL
	41	0	2013	MAGN RESON MED
	40	0	2011	STROKE
	40	0	2015	CELL DEATH DIS
	40	0	2013	BIOORG MED CHEM LETT
	40	0	2011	FUTURE ONCOL
	40	0	2012	J EXP MED
	39	0	2013	METHODS MOL BIOL
	39	0	2010	MOL PHARMACEUT
	39	0	2016	BIOMED RES INT
	39	0	2012	SCI TRANSL MED
	38	0	2011	FRONT NEUROENERGETICS
	38	0	2010	PHYSIOL BEHAV
	38	0	2014	WORLD J GASTROENTERO
	38	0	2010	J CHILD NEUROL
	38	0	2010	APPL ENVIRON MICROB
	38	0	2011	EXP BRAIN RES
	37	0	2017	ELIFE
	37	0	2010	ANAL CHEM
	36	0	2012	NEUROPHARMACOLOGY
	36	0	2010	HUM MUTAT
	36	0	2010	CANCER TREAT REV
	35	0	2011	J DAIRY SCI
	35	0	2015	FRONT CELL NEUROSCI
	35	0	2010	J PHARM PHARMACOL
	35	0	2010	HISTOCHEM CELL BIOL
	35	0	2010	MOL MEMBR BIOL
	35	0	2012	ACTA NEUROPATHOL
	35	0	2012	TRENDS CELL BIOL
	34	0	2011	CLIN CHEM
	33	0	2011	CAN J PHYSIOL PHARM
	33	0	2011	J CANCER RES CLIN
	33	0	2015	CELL PHYSIOL BIOCHEM
	33	0	2012	GENOME BIOL
	33	0	2010	BMC GENOMICS
	33	0	2010	MUSCLE NERVE
	32	0	2011	EXP EYE RES
	32	0	2013	CURR BIOL
	31	0	2010	J NEUROSCI METH
	31	0	2010	GENOME RES
	30	0	2010	ALIMENT PHARM THER
	30	0	2016	MOL CARCINOGEN
	30	0	2012	BIOL REPROD
	29	0	2011	BIOCHIMIE
	29	0	2011	J AGR FOOD CHEM
	29	0	2012	NEUROIMAGE
	29	0	2011	J NEUROENDOCRINOL
	29	0	2016	PLOS GENET
	29	0	2012	ADV DRUG DELIVER REV
	28	0	2012	MOL BIOL CELL
	28	0	2012	CANCER
	28	0	2013	CELL STEM CELL
	28	0	2012	GEN COMP ENDOCR
	27	0	2012	CLIN EXP METASTAS
	26	0	2015	NEUROBIOL AGING
	26	0	2011	COMP BIOCHEM PHYS B
	25	0	2013	BREAST CANCER RES TR
	24	0	2014	BIOORGAN MED CHEM
	24	0	2013	MAGNET RESON MED
	24	0	2010	MOL PSYCHIATR
	24	0	2010	MOL BRAIN RES
	23	0	2013	MOL CELL PROTEOMICS
	23	0	2010	NAT CLIN PRACT ENDOC
	23	0	2012	UROLOGY
	23	0	2014	DEV MED CHILD NEUROL
	22	0	2013	HEPATOLOGY
	22	0	2016	DEV CELL
	22	0	2012	MOL CANCER RES
	22	0	2018	FRONT IMMUNOL
	22	0	2019	FRONT ONCOL
	22	0	2014	ANIMAL
	22	0	2016	CSH PERSPECT BIOL
	22	0	2015	BRAIN PATHOL
	21	0	2012	INT J SPORTS MED
	21	0	2015	METAB BRAIN DIS
	21	0	2017	CLIN PHARMACOL THER
	21	0	2010	INT J GYNECOL PATHOL
	21	0	2011	ANNU REV NUTR
	21	0	2011	PHILOS T R SOC B
	21	0	2011	MOL CELL NEUROSCI
	20	0	2010	ANNU REV BIOCHEM
	20	0	2015	ENDOCR-RELAT CANCER
	20	0	2016	TRENDS PHARMACOL SCI
	20	0	2015	CANCER METAB
	20	0	2010	BIOL PSYCHIAT
	20	0	2011	JAMA-J AM MED ASSOC
	19	0	2015	EXP THER MED
	19	0	2015	AM J MENT DEF
	19	0	2016	CURR OPIN NEUROBIOL
	19	0	2016	J PROTEOME RES
	19	0	2012	LANCET NEUROL
	19	0	2016	J TRANSL MED
	19	0	2010	PEDIATRICS
	18	0	2012	APOPTOSIS
	18	0	2013	INT J PHARMACEUT
	18	0	2012	DIABETES CARE
	18	0	2016	ANNU REV CELL DEV BI
	18	0	2013	J NEUROL
	18	0	2010	EXP MOL PATHOL
	18	0	2016	EUR THYROID J
	18	0	2012	PHARMACEUT RES
	18	0	2013	TRENDS MOL MED
	18	0	2015	THYROID RES
	18	0	2016	LAB INVEST
	18	0	2018	NUTRIENTS
	18	0	2014	CURR DRUG METAB
	18	0	2012	BREAST CANCER RES
	17	0	2013	EUR J PHARM SCI
	17	0	2015	IMMUNITY
	17	0	2012	DEV DYNAM
	17	0	2013	ASN NEURO
	17	0	2014	HORM RES
	17	0	2015	CANCER CHEMOTH PHARM
	17	0	2017	JOVE-J VIS EXP
	16	0	2010	ARCH NEUROL-CHICAGO
	16	0	2014	J PHARM SCI-US
	16	0	2013	BIOMED PHARMACOTHER
	16	0	2010	NEUROPSYCHOPHARMACOL
	16	0	2013	PROTEOMICS
	16	0	2011	VET J
	16	0	2011	J AM CHEM SOC
	16	0	2013	REPRODUCTION
	16	0	2016	SEMIN ONCOL
	15	0	2016	CANCER DISCOV
	15	0	2010	P NUTR SOC
	15	0	2012	DIS MARKERS
	15	0	2012	PATHOL INT
	15	0	2011	J REPROD FERTIL
	15	0	2014	J NEURO-ONCOL
	15	0	2011	EUR J PEDIATR
	15	0	2018	CELL RES
	14	0	2010	BIOSCI BIOTECH BIOCH
	14	0	2018	ONCOL LETT
	14	0	2011	EPILEPSIA
	14	0	2017	NEUROSCI BIOBEHAV R
	14	0	2017	CELL SIGNAL
	14	0	2015	AMINO ACIDS
	14	0	2012	J NEUROPATH EXP NEUR
	13	0	2016	BMC BIOINFORMATICS
	13	0	2015	SPORTS MED
	13	0	2012	CELL MOL NEUROBIOL
	13	0	2014	EUR J NUCL MED MOL I
	13	0	2015	DRUG DISCOV TODAY
	13	0	2015	NAT REV IMMUNOL
	13	0	2010	KIDNEY INT
	13	0	2013	J NATL CANCER I
	13	0	2012	BRAIN RES BULL
	13	0	2017	PLOS COMPUT BIOL
	13	0	2018	NAT REV CLIN ONCOL
	12	0	2012	J INHERIT METAB DIS
	12	0	2013	Physiology
	12	0	2014	J MOL MED
	12	0	2019	CANCERS
	12	0	2019	HAEMATOLOGICA
	12	0	2017	PANCREAS
	12	0	2010	AM J MED
	12	0	2011	P NATL ACAD SCI-BIOL
	11	0	2010	VITAM HORM
	11	0	2016	J PHYSIOL SCI
	11	0	2014	LUNG CANCER
	11	0	2010	EUR J CLIN PHARMACOL
	11	0	2013	BRAIN BEHAV IMMUN
	11	0	2015	INT J OBESITY
	11	0	2016	ANN ONCOL
	11	0	2016	CELL BIOL INT
	11	0	2011	BIOL CHEM
	11	0	2014	PLACENTA
	11	0	2015	PROSTATE
	11	0	2016	J HEPATOL
	11	0	2014	DIABETES METAB
	11	0	2010	MOL GENET METAB
	11	0	2019	FRONT MOL NEUROSCI
	11	0	2010	NEUROENDOCRINOLOGY
	10	0	2018	J MOL NEUROSCI
	10	0	2014	MOL NUTR FOOD RES
	10	0	2017	FRONT BIOSCI-LANDMRK
	10	0	2014	CELL ONCOL
	10	0	2012	EMBO REP
	10	0	2014	AGING-US
	10	0	2010	AM J VET RES
	10	0	2016	CURR OPIN PHARMACOL
	10	0	2015	BBA-REV CANCER
	10	0	2012	INT J DEV NEUROSCI
	10	0	2018	FRONT MICROBIOL
	10	0	2011	CURR OPIN CLIN NUTR
	10	0	2017	HIPPOCAMPUS
	10	0	2014	SEMIN CELL DEV BIOL
	10	0	2014	TRAFFIC
	10	0	2013	TOXICOL APPL PHARM
	10	0	2013	J MAGN RESON
	10	0	2010	J PEDIATR-US
	9	0	2012	THROMB HAEMOSTASIS
	9	0	2014	MOL VIS
	9	0	2010	FEMS MICROBIOL LETT
	9	0	2015	BMC SYST BIOL
	9	0	2019	MOL MED REP
	9	0	2013	JNCI-J NATL CANCER I
	9	0	2010	J NUTR BIOCHEM
	9	0	2019	AM J CANCER RES
	9	0	2011	J AM SOC NEPHROL
	9	0	2012	J COMP PHYSIOL B
	9	0	2013	BIOCHEM CELL BIOL
	8	0	2010	DIGEST DIS SCI
	8	0	2014	BIOESSAYS
	8	0	2010	J STEROID BIOCHEM
	8	0	2010	J BACTERIOL
	8	0	2010	CARDIOVASC RES
	8	0	2010	AM J OBSTET GYNECOL
	8	0	2013	INTEGR SER INFORM SY
	8	0	2012	CLIN SCI
	8	0	2018	PLOS BIOL
	8	0	2012	EUR J APPL PHYSIOL O
	8	0	2013	J INVEST DERMATOL
	8	0	2011	EUR J HUM GENET
	8	0	2012	BIOSCIENCE REP
	8	0	2014	CURR TOP MEMBR
	8	0	2016	SEMIN RADIAT ONCOL
	8	0	2014	ANNU REV PATHOL-MECH
	8	0	2019	CANCER CELL INT
	8	0	2017	ANGEW CHEM INT EDIT
	7	0	2016	J SURG RES
	7	0	2011	J GASTROINTEST SURG
	7	0	2015	J NEUROL SCI
	7	0	2017	NEUROSCIENTIST
	7	0	2017	NEUROBIOL LEARN MEM
	7	0	2012	ADV ENZYME REGUL
	7	0	2010	EQUINE VET J SUPPL
	7	0	2020	CTS-CLIN TRANSL SCI
	7	0	2019	MOLECULES
	7	0	2017	FRONT ENDOCRINOL (LAUSANNE)
	7	0	2014	J NEUROCYTOL
	6	0	2010	EQUINE VET J
	6	0	2015	PHARM RES
	6	0	2019	J EXP CLIN CANC RES
	6	0	2015	ARCH ANIM NUTR
	6	0	2019	J COMPUT CHEM
	6	0	2019	EXP MOL MED
	6	0	2019	NUTRITION
	6	0	2013	CLIN CHIM ACTA
	6	0	2019	J ANIM PHYSIOL AN N
	6	0	2019	EXPERT OPIN THER TAR
	6	0	2019	ACTA PHARMACOL SIN
	6	0	2017	CURR NEUROL NEUROSCI
	6	0	2016	NUTR METAB
	6	0	2017	HORM RES PAEDIAT
	6	0	2017	PLOS PATHOG
	6	0	2016	STEM CELLS
	6	0	2015	INTENS CARE MED
	6	0	2010	N-S ARCH PHARMACOL
	6	0	2017	NEUROTOX RES
	6	0	2013	J IMMUNOL METHODS
	6	0	2019	ACS MED CHEM LETT
	6	0	2018	SCI SIGNAL
	6	0	2017	BBA-GENE REGUL MECH
	5	0	2015	LEUKEMIA
	5	0	2017	ENDOTEXT
	5	0	2013	J NEUROTRAUM
	5	0	2017	MOL BIOSYST
	5	0	2018	GENETICS
	5	0	2019	HORM BEHAV
	5	0	2014	CURR EYE RES
	5	0	2012	MITOCHONDRION
	5	0	2019	BIOCONJUGATE CHEM
	5	0	2013	AM J PHYSIOL-LUNG C
	5	0	2020	EUR UROL
	5	0	2020	FRONT CELL DEV BIOL
	5	0	2016	LANCET ONCOL
	5	0	2019	FRONT INTEGR NEUROSC
	5	0	2019	ONCOTARGETS THER
	5	0	2017	ACTA BIOCHIM POL
	5	0	2019	MED RES REV
	5	0	2016	INT J MOL MED
	5	0	2016	OBES REV
	5	0	2015	DRUG RESIST UPDATE
	5	0	2019	TRANSPL INT
	5	0	2019	INFLAMM BOWEL DIS
	5	0	2017	CANCER J
	5	0	2015	EUR J CLIN NUTR
	5	0	2016	CEREBROVASC DIS
	5	0	2019	ADV NEUROBIOL
	5	0	2015	J CLIN PATHOL
	5	0	2016	CHEM PHARM BULL
	5	0	2016	ONCOLOGY-BASEL
	5	0	2016	CANCER INVEST
	5	0	2015	REPROD TOXICOL
	5	0	2019	BIOMATERIALS
	5	0	2015	ANNU REV IMMUNOL
	5	0	2016	TOXICOL SCI
	5	0	2019	NAT REV NEUROL
	5	0	2019	CHEM REV
	5	0	2016	MED ONCOL
	5	0	2016	BBA-MOL CELL BIOL L
	5	0	2016	J SPORT SCI
	5	0	2018	BRIT J RADIOL
	5	0	2013	J PHYSIOL PHARMACOL
	5	0	2012	J SCI MED SPORT
	5	0	2019	MEDIAT INFLAMM
	5	0	2015	CANCER GENOMICS & PROTEOMICS
	5	0	2017	HORM METAB RES
	5	0	2015	BRIT J CLIN PHARMACO
	4	0	2016	ANN SURG ONCOL
	4	0	2016	AM J RESP CRIT CARE
	4	0	2013	CANCER GENET CYTOGEN
	4	0	2015	DIS COLON RECTUM
	4	0	2020	BMC GENET
	4	0	2015	FOOD CHEM
	4	0	2011	J PHARMACOL SCI
	4	0	2012	MOL HUM REPROD
	4	0	2010	ACTA VET SCAND
	4	0	2017	ANN INTERN MED
	4	0	2014	CURR OPIN ENDOCRINOL
	4	0	2012	OBESITY
	4	0	2015	BMC RES NOTES
	4	0	2014	J VIROL
	4	0	2010	TRANSPLANTATION
	4	0	2012	J MOL CELL CARDIOL
	4	0	2017	AM J SURG PATHOL
	4	0	2020	J PHARMACEUT BIOMED
	4	0	2011	BIOTECHNOL BIOENG
	4	0	2010	ARCH MICROBIOL
	4	0	2019	CLIN EXP PHARMACOL P
	4	0	2010	CHEST
	4	0	2019	APPL MICROBIOL BIOT
	4	0	2014	ARTERIOSCL THROM VAS
	4	0	2015	DIABETES OBES METAB
	4	0	2013	INT J PHARM
	4	0	2015	BIOTECHNIQUES
	4	0	2014	HUM REPROD
	4	0	2010	FRONT NEUROENDOCRIN
	4	0	2010	MOL MICROBIOL
	4	0	2015	ANIM FEED SCI TECH
	4	0	2012	ACTA PAEDIATR
	4	0	2014	AUTOPHAGY
	4	0	2013	ANAL BIOANAL CHEM
	4	0	2013	EXP GERONTOL
	4	0	2020	AM J ROENTGENOL
	4	0	2011	RES VET SCI
	4	0	2012	CURR OPIN CELL BIOL
	4	0	2010	DRUG METAB PHARMACOKINET
	4	0	2014	J NEUROBIOL
	4	0	2014	J NEURAL TRANSM
	4	0	2016	CNS NEUROSCI THER
	4	0	2012	MICROVASC RES
	4	0	2020	BONE
	4	0	2012	RESP PHYSIOL
	4	0	2020	J ALZHEIMERS DIS
	4	0	2020	J BONE MINER RES
	4	0	2012	MOL BIOL EVOL
	4	0	2011	PHARMACOL RES
	4	0	2013	CANCER PREV RES
	4	0	2012	PHARMACOL REV
	4	0	2013	ANTI-CANCER DRUG
	4	0	2017	ANNU REV NEUROSCI
	4	0	2010	PHARMACOL BIOCHEM BE
	4	0	2020	J NEUROINFLAMM
	4	0	2012	EXP BIOL MED
	4	0	2010	J CLIN GASTROENTEROL
	4	0	2010	FEMS MICROBIOL REV
	4	0	2016	ELECTROPHORESIS
	4	0	2014	J PHYSIOL-PARIS
	4	0	2013	AM J CLIN PATHOL
	4	0	2013	AM J CARDIOL
	3	0	2011	EXERC SPORT SCI REV
	3	0	2010	CRIT REV THER DRUG
	3	0	2010	AM J PSYCHIAT
	3	0	2010	CRIT CARE MED
	3	0	2011	INT REV CYTOL
	3	0	2011	EUR J NUTR
	3	0	2011	BRIT MED BULL
	3	0	2011	J LEUKOCYTE BIOL
	3	0	2010	CLIN NUTR
	3	0	2011	J DERMATOL SCI
	3	0	2010	EQUINE VET J S
	3	0	2010	BEHAV GENET
	3	0	2010	ACTA MED AUST
	3	0	2011	ANIM HEALTH RES REV
	3	0	2010	ALCOHOL ALCOHOLISM
	3	0	2011	J CLIN PHARMACOL
	3	0	2011	J BIOCHEM
	3	0	2011	J NEUROSURG
	3	0	2011	BRIT J ANAESTH
	3	0	2011	J MED GENET
	3	0	2010	CELL MICROBIOL
	3	0	2011	J ENZYM INHIB MED CH
	3	0	2010	BBA-GENE STRUCT EXPR
	3	0	2011	INT J BIOCHEM
	3	0	2011	DNA CELL BIOL
	3	0	2010	ARCH PHARM RES
