# Supplementary material for: Visual analysis on the research of monocarboxylate transporters based on CiteSpace
Source: Medicine (Baltimore). 2021 Nov 5;100(44):e27466. doi: 10.1097/MD.0000000000027466 (PMC8568392; doi:10.1097/MD.0000000000027466)
Supplement: Supplemental Digital Content [file medi-100-e27466-s006.xlsx]

## Sheet: Sheet1
Supplemental_Dataset_S6: The co-occurring keywords that were identified by CiteSpace.
	Count	Centrality	Year	Keywords	Nodes	Links
	403	0.02	2010	expression	473	3910
	348	0.03	2010	monocarboxylate transporter
	316	0.03	2010	metabolism
	290	0.03	2010	lactate
	158	0.01	2010	mct1
	148	0.03	2010	cancer
	139	0.02	2010	cell
	126	0.03	2010	hypoxia
	119	0.03	2010	brain
	118	0.04	2010	glycolysis
	116	0.02	2010	energy metabolism
	110	0.01	2010	gene expression
	102	0.03	2010	astrocyte
	101	0.03	2010	glucose
	90	0.02	2011	growth
	90	0.03	2010	cd147
	89	0.02	2010	monocarboxylate transporter 8
	82	0.03	2010	inhibition
	81	0.05	2010	transporter
	81	0.02	2010	skeletal muscle
	77	0.01	2010	rat
	76	0.03	2011	mct4
	73	0.02	2010	mutation
	71	0.05	2010	activation
	71	0.03	2010	protein
	69	0.04	2010	identification
	68	0.02	2010	mechanism
	67	0.03	2010	gene
	65	0.05	2010	neuron
	65	0.03	2010	lactic acid
	65	0.05	2010	family
	59	0.02	2010	in vivo
	59	0.01	2010	in vitro
	56	0.03	2012	oxidative stress
	55	0.03	2011	monocarboxylate transporter 1
	53	0.02	2010	mct8
	52	0.06	2010	lactate shuttle
	51	0.03	2010	lactate transport
	51	0.05	2012	aerobic glycolysis
	51	0.01	2011	thyroid hormone transporter
	51	0.06	2010	plasma membrane
	50	0.05	2010	exercise
	47	0.02	2012	breast cancer
	46	0.03	2010	rat brain
	46	0.02	2010	herndon dudley syndrome
	45	0.03	2011	pyruvate
	45	0.01	2010	thyroid hormone
	45	0.03	2010	chain fatty acid
	45	0.05	2010	acid
	44	0.06	2010	metastasis
	44	0.07	2010	apoptosis
	44	0.02	2010	receptor
	42	0.01	2014	proliferation
	41	0.03	2010	cancer cell
	40	0.03	2012	mice
	39	0.03	2011	model
	39	0.01	2011	monocarboxylatetransporter
	37	0.04	2010	mitochondria
	35	0.02	2011	carcinoma
	34	0.02	2011	glucose metabolism
	33	0.03	2010	absorption
	32	0.04	2010	blood brain barrier
	31	0.02	2014	target
	31	0.02	2012	progression
	31	0.01	2010	transport
	29	0	2013	survival
	29	0.04	2010	butyrate
	29	0.01	2011	colorectal cancer
	29	0.01	2012	tumor cell
	28	0.04	2010	mct
	26	0.02	2012	lactate dehydrogenase
	25	0.01	2013	tumor
	25	0.02	2010	central nervous system
	25	0.01	2010	psychomotor retardation
	24	0.03	2010	mct2
	24	0.03	2015	functional characterization
	24	0.01	2010	drug
	22	0.02	2011	ph
	22	0.01	2011	gastrointestinal tract
	22	0	2013	pathway
	21	0.01	2010	xenopus laevis oocyte
	21	0.03	2012	angiogenesis
	20	0.02	2012	alzheimers disease
	20	0.02	2010	differentiation
	20	0.02	2014	monocarboxylate transporter 4
	20	0.02	2011	intracellular ph
	19	0.01	2014	therapy
	19	0.01	2014	prognosis
	19	0.01	2011	emmprin
	19	0.02	2011	carbonic anhydrase ix
	19	0.02	2013	glucose transporter
	19	0.01	2014	resistance
	19	0.02	2010	amino acid transporter
	19	0.01	2010	human skeletal muscle
	19	0.02	2012	inflammation
	18	0.02	2011	glycogen
	18	0.01	2010	deficiency
	18	0.01	2012	invasion
	17	0.01	2011	brain development
	17	0.01	2010	thyroxine
	17	0.01	2011	dehydrogenase
	17	0.01	2011	warburg effect
	16	0	2010	localization
	16	0	2010	membrane
	16	0	2011	oxidative metabolism
	15	0.01	2010	immunohistochemistry
	15	0.01	2011	blood-brain barrier
	15	0	2017	oligodendrocyte
	15	0.02	2010	deiodinase
	15	0.01	2010	messenger rna
	15	0	2010	increase
	15	0	2015	slc16 gene family
	15	0.01	2014	brain energy metabolism
	15	0.01	2014	ancillary protein
	14	0.01	2012	ketone body
	14	0	2010	liver
	14	0	2014	glioma
	14	0	2010	slc5a8
	14	0.02	2015	hippocampus
	14	0.01	2010	basigin
	13	0.01	2010	phenotype
	13	0.01	2018	azd3965
	13	0.01	2015	poor prognosis
	13	0.01	2014	lung cancer
	13	0.01	2011	caco 2 cell
	13	0.02	2010	amino acid
	12	0	2014	allan-herndon-dudley syndrome
	12	0.01	2016	mouse
	12	0	2016	tumor microenvironment
	12	0.01	2013	glutamate
	12	0.01	2016	inhibitor
	12	0.01	2012	microenvironment
	12	0.01	2012	muscle
	11	0.01	2011	glucose utilization
	11	0	2013	magnetic resonance spectroscopy
	11	0.01	2011	blood flow
	11	0.01	2016	tumor metabolism
	11	0.01	2016	mouse model
	11	0	2010	lactate transporter
	11	0.01	2012	transporter mct4
	10	0	2011	heart
	10	0.01	2011	cerebral ischemia
	10	0.01	2017	performance
	10	0.01	2010	caco-2 cell
	10	0	2010	cloning
	10	0.01	2010	carcinoma cell
	10	0.02	2015	homeostasis
	10	0.01	2013	tumor growth
	10	0.01	2012	3-bromopyruvate
	10	0.01	2011	glut1
	9	0	2010	triiodothyronine
	9	0	2017	memory
	9	0.01	2012	drug resistance
	9	0	2010	matrix metalloproteinase inducer
	9	0.01	2014	response
	9	0.01	2012	blood
	9	0.01	2011	capacity
	9	0	2010	epithelial cell
	9	0.01	2013	adult
	9	0.01	2010	hypothyroidism
	9	0	2013	dysfunction
	9	0	2011	glucose uptake
	9	0.01	2011	activated protein kinase
	9	0	2018	cell proliferation
	9	0	2012	diet
	8	0.01	2011	ampk
	8	0	2012	pharmacokinetics
	8	0	2013	oxidation
	8	0	2012	insulin
	8	0	2014	down regulation
	8	0	2015	prostate cancer
	8	0	2011	mouse brain
	8	0	2013	cancer stem cell
	8	0	2012	monocarboxylatetransporter 8
	8	0	2016	monocarboxylate
	8	0	2012	iodothyronine deiodinase
	8	0	2010	colon cancer
	8	0	2015	export
	8	0.01	2014	disease
	8	0.01	2012	autophagy
	8	0	2013	lactate metabolism
	8	0	2013	breast
	7	0	2011	endothelial cell
	7	0	2013	monocarboxylate transporter mct1
	7	0	2017	mct8 deficiency
	7	0.01	2018	adaptation
	7	0	2012	monocarboxylic acid transporter
	7	0	2018	association
	7	0	2013	cancer associated fibroblast
	7	0	2011	cerebral cortex
	7	0	2011	organic anion transporter
	7	0	2010	escherichia coli
	7	0	2010	stimulation
	7	0	2012	barrier
	7	0	2015	neuroprotection
	7	0	2013	linked psychomotor retardation
	7	0	2013	up regulation
	7	0	2016	insulin resistance
	7	0	2010	lactic acid efflux
	7	0.01	2019	plasma
	7	0	2015	cancer metabolism
	6	0	2010	p glycoprotein
	6	0	2013	shuttle
	6	0	2015	biomarker
	6	0	2012	hydrogen peroxide
	6	0	2010	tissue
	6	0	2012	nitric oxide
	6	0	2014	atp
	6	0	2012	nf kappa b
	6	0	2018	hyperglycemia
	6	0	2013	cortex
	6	0	2012	induction
	6	0	2014	fibroblast
	6	0	2013	ghb
	6	0	2015	subunit
	6	0	2012	cerebral blood flow
	6	0	2013	adenocarcinoma
	6	0	2015	system
	6	0	2010	cervical carcinoma
	6	0	2015	thyroid hormone transport
	6	0	2019	synaptic plasticity
	6	0	2019	l-lactate
	6	0	2010	3
	6	0	2013	spectroscopy
	5	0	2014	blood lactate
	5	0	2019	inflammatory bowel disease
	5	0	2014	diabete
	5	0	2010	molecular basis
	5	0	2017	efflux
	5	0	2017	breast cancer cell
	5	0	2010	development
	5	0	2018	gut microbiota
	5	0	2017	energy
	5	0	2015	immunoglobulin superfamily
	5	0	2010	choroid plexus
	5	0	2016	glioblastoma
	5	0	2010	kidney
	5	0	2011	complex
	5	0	2010	fatty acid
	4	0	2015	cell line
	4	0	2012	cd147/emmprin
	4	0	2012	hif 1 alpha
	4	0	2013	involvement
	4	0	2017	membrane protein
	4	0	2016	oxidative phosphorylation
	4	0	2014	mice deficient
	4	0	2016	antitumor activity
	4	0	2010	colorectal carcinoma
	4	0	2016	biosynthesis
	4	0	2016	carbonic anhydrase ii
	4	0	2014	overexpression
	4	0	2019	permeability
	4	0	2010	psychomotorretardation
	4	0	2013	glucose transport
	4	0	2015	bladder cancer
	4	0	2017	fatigue
	4	0	2012	metastase
	4	0	2015	macrophage
	4	0	2011	brush border membrane
	4	0	2014	abnormality
	4	0	2016	brain lactate
	4	0	2018	triiodothyroacetic acid
	4	0	2012	caveolin-1
	4	0	2015	obesity
	4	0	2019	deprivation
	4	0	2019	crystal structure
	4	0	2012	messenger ribonucleic acid
	4	0	2017	pancreatic cancer
	4	0	2010	carrier mediated transport
	4	0	2019	hypoglycemia
	4	0	2017	phosphorylation
	4	0	2017	ahd
	3	0	2016	water
	3	0	2013	malignant glioma
	3	0	2016	saccharomyces cerevisiae
	3	0	2016	neuron lactate shuttle
	3	0	2012	oxygen
	3	0	2014	insulin deprivation
	3	0	2012	pregnancy
	3	0	2017	magnetic resonance
	3	0	2018	blood brain
	3	0	2014	rat testi
	3	0	2014	retinal pigment epithelium
	3	0	2018	metabolic symbiosis
	3	0	2011	matrix metalloproteinase
	3	0	2019	smct1
	3	0	2010	horse
	3	0	2014	astrocyte-neuron lactate shuttle
	3	0	2019	human papillomavirus
	3	0	2019	molecule
	3	0	2015	ischemia
	3	0	2016	membrane transporter
	3	0	2016	carbonic anhydrase
	3	0	2016	pigment epithelium
	3	0	2018	transgenic mice
	3	0	2013	multidrug resistance
	3	0	2018	risk
	3	0	2015	hypothalamus
	3	0	2014	rumen
	3	0	2019	children
	3	0	2017	impairment
	3	0	2012	hypoxia inducible factor 1
	3	0	2020	hallmark
	3	0	2013	substrate
	3	0	2015	therapeutic target
	3	0	2010	butyrate transport
	3	0.01	2016	injury
	3	0	2016	messenger rna expression
	3	0	2013	marker
	3	0	2015	growth factor
	3	0	2018	lactate/h+ symporters mct1
	3	0	2016	beta hydroxybutyrate
	3	0	2015	transcription
	3	0	2011	mice lacking
	3	0	2013	cytochrome c oxidase
	3	0	2017	monocarboxylate transporters mct
	3	0	2016	diabetes mellitus
	3	0	2016	contribute
	3	0	2010	intestinal absorption
	3	0	2012	spinal cord
	3	0	2015	glucose deprivation
	3	0	2017	residue
	3	0	2020	metaanalysis
	3	0	2017	neurodegenerative disease
	3	0	2016	retina
	3	0	2014	sertoli
	3	0	2015	metabolic reprogramming
	3	0	2017	positron emission tomography
	3	0	2019	supplementation
	3	0	2018	small intestine
	3	0	2017	substrate recognition
	3	0	2018	adipose tissue
	3	0	2019	physical exercise
	3	0	2015	slc16a2
	3	0	2012	ketogenic diet
	3	0	2013	fiber type
	3	0	2012	elimination
	3	0	2012	slc16a3
	3	0	2016	lactate efflux
	3	0	2019	animal model
	3	0	2012	lipid metabolism
	3	0	2017	prognostic value
	3	0	2019	predict
	3	0	2017	statin
	3	0	2013	basigin cd147
	3	0	2015	regulator
	3	0	2018	metabolite
	3	0	2012	respiration
	3	0	2013	fermentation
	3	0	2013	secretion
	3	0	2016	gastric cancer
	3	0	2016	glutamine
	3	0	2011	lactic acidefflux
	3	0	2018	disruption
	3	0	2014	energy homeostasis
	3	0	2015	axon
	3	0	2013	stem cell
	3	0	2015	pig
	3	0	2016	nhe1
	3	0	2017	impact
	3	0	2016	nutrient transporter
	3	0	2012	induced apoptosis
	3	0	2017	human visual cortex
	3	0	2019	dysregulated ph
	3	0	2015	multiple sclerosis
	3	0	2017	chaperone cd147
	3	0	2020	transcriptome
	3	0	2013	cell death
	3	0	2018	pyruvate kinase
	3	0	2016	ovarian cancer
	3	0	2017	adult mouse brain
	3	0	2019	quantification
	3	0	2017	mitochondrial biogenesis
	3	0	2015	metformin
	3	0	2017	beta cell
	2	0	2020	glutaminolysis
	2	0	2012	ca2+
	2	0	2017	adverse drug reaction
	2	0	2020	creatine
	2	0	2018	adipocyte
	2	0	2011	ethanol
	2	0	2020	generation
	2	0	2010	iodine deficiency
	2	0	2018	alpha arrestin
	2	0	2010	border membrane vesicle
	2	0	2010	congenital hypothyroidism
	2	0	2012	acid transporter
	2	0	2011	consolidation
	2	0	2015	axon function
	2	0	2014	2 deoxy d glucose
	2	0	2018	bioluminescence
	2	0	2010	colon
	2	0	2011	adult rat
	2	0	2010	human colon
	2	0	2018	binding
	2	0	2017	ammonia
	2	0	2020	bcecf
	2	0	2013	c 13
	2	0	2017	anaerobic metabolism
	2	0	2012	bicarbonate
	2	0	2020	diffusion
	2	0	2011	human
	2	0	2019	angelica sinensis
	2	0	2011	acidic ph
	2	0	2015	abc transporter
	2	0	2014	calcium channel
	2	0	2020	gluconeogenesis
	2	0	2011	enzyme
	2	0	2010	camp
	2	0	2016	body
	2	0	2011	clinicalphenotype
	2	0	2020	growth factor receptor
	2	0	2012	acetate
	2	0	2020	hif
	2	0	2020	hr mas spectroscopy
	2	0	2013	collagenase stimulatory factor
	2	0	2015	caco 2 cell monolayer
	2	0	2015	cellular expression
	2	0	2010	membrane localization
	2	0	2020	heart rate
	2	0	2015	brain barrier
	2	0	2020	ablation
	2	0	2012	amyotrophic lateral sclerosis
	2	0	2013	cell metabolism
	2	0	2018	beta catenin
	2	0	2010	cotransporter
	2	0	2014	coexpression
	2	0	2018	aging
	2	0	2019	ar-c155858
	2	0	2011	colonic mucosa
	2	0	2015	blocker
	2	0	2017	activatedprotein kinase
	2	0	2010	erythrocyte
	2	0	2012	carcinogenesis
	2	0	2015	central white matter
	2	0	2020	exposure
	2	0	2018	butyrate uptake
	2	0	2010	membrane vesicle
	2	0	2016	amino acidtransporter
	2	0	2010	mathematical modeling
	2	0	2015	caffeic acid
	2	0	2011	binding site
	2	0	2020	antioxidant
	2	0	2014	cn
	2	0	2016	binding protein
	2	0	2020	exchange
	2	0	2011	food intake
	2	0	2018	c 11 acetate
	2	0	2014	cyclophilin
	2	0	2012	androgen
	2	0	2014	cytotoxicity
	2	0	2019	al
	2	0	2014	brain injury
	2	0.01	2016	age
	2	0	2013	c myc
	2	0	2019	brain cancer
	2	0	2016	bioenergetics
	2	0	2019	adhd
	2	0	2019	cerebrospinal fluid
	2	0	2015	alpha ketoglutarate
	2	0	2020	affinity
	2	0	2017	analog ditpa
	2	0	2018	bone marrow
	2	0	2011	human melanoma
	2	0	2015	chemoresistance
	2	0	2013	creatine kinase
	2	0	2013	confocal microscopy
	2	0	2019	4t1
	2	0	2014	channel
	2	0	2011	estrogen
	2	0	2014	chloride
	2	0	2017	acetylation
	2	0	2010	hyperthyroidism
