# Supplementary material for: Visual analysis on the research of monocarboxylate transporters based on CiteSpace
Source: Medicine (Baltimore). 2021 Nov 5;100(44):e27466. doi: 10.1097/MD.0000000000027466 (PMC8568392; doi:10.1097/MD.0000000000027466)
Supplement: Supplemental Digital Content [file medi-100-e27466-s007.xlsx]

## Sheet: Sheet1
Supplemental_Dataset_S7: The co-cited references that were identified by CiteSpace.
	Count	Centrality	Year	Co-cited references	Nodes	Links
	119	0.06	2012	Halestrap AP, 2012, IUBMB LIFE, V64, P109, DOI 10.1002/iub.572	653	3720
	112	0.3	2012	Halestrap AP, 2012, IUBMB LIFE, V64, P1, DOI 10.1002/iub.573
	111	0.04	2008	Sonveaux P, 2008, J CLIN INVEST, V118, P3930, DOI 10.1172/JCI36843
	110	0.09	2012	Pinheiro C, 2012, J BIOENERG BIOMEMBR, V44, P127, DOI 10.1007/s10863-012-9428-1
	106	0.06	2013	Halestrap AP, 2013, MOL ASPECTS MED, V34, P337, DOI 10.1016/j.mam.2012.05.003
	97	0.14	2011	Suzuki A, 2011, CELL, V144, P810, DOI 10.1016/j.cell.2011.02.018
	91	0.05	2011	Le Floch R, 2011, P NATL ACAD SCI USA, V108, P16663, DOI 10.1073/pnas.1106123108
	85	0.02	2011	Hanahan D, 2011, CELL, V144, P646, DOI 10.1016/j.cell.2011.02.013
	75	0	2004	Halestrap AP, 2004, PFLUG ARCH EUR J PHY, V447, P619, DOI 10.1007/s00424-003-1067-2
	65	0.02	2009	Heiden MGV, 2009, SCIENCE, V324, P1029, DOI 10.1126/science.1160809
	63	0.03	2007	Trajkovic M, 2007, J CLIN INVEST, V117, P627, DOI 10.1172/JCI28253
	60	0.02	2009	Wirth EK, 2009, J NEUROSCI, V29, P9439, DOI 10.1523/JNEUROSCI.6055-08.2009
	59	0.07	2006	Ullah MS, 2006, J BIOL CHEM, V281, P9030, DOI 10.1074/jbc.M511397200
	57	0.06	2007	Gallagher SM, 2007, CANCER RES, V67, P4182, DOI 10.1158/0008-5472.CAN-06-3184
	57	0.06	2013	Miranda-Goncalves V, 2013, NEURO-ONCOLOGY, V15, P172, DOI 10.1093/neuonc/nos298
	57	0.03	2010	Pinheiro C, 2010, HISTOPATHOLOGY, V56, P860, DOI 10.1111/j.1365-2559.2010.03560.x
	53	0.03	2014	Doherty JR, 2014, CANCER RES, V74, P908, DOI 10.1158/0008-5472.CAN-13-2034
	53	0.03	2012	Pellerin L, 2012, J CEREBR BLOOD F MET, V32, P1152, DOI 10.1038/jcbfm.2011.149
	51	0.08	2010	Pinheiro C, 2010, J BIOMED BIOTECHNOL, V0, P0, DOI 10.1155/2010/427694
	51	0.04	2013	Doherty JR, 2013, J CLIN INVEST, V123, P3685, DOI 10.1172/JCI69741
	50	0.11	2008	Friesema ECH, 2008, MOL ENDOCRINOL, V22, P1357, DOI 10.1210/me.2007-0112
	50	0.04	2012	Lee YJ, 2012, NATURE, V487, P443, DOI 10.1038/nature11314
	50	0.03	2010	Ovens MJ, 2010, BIOCHEM J, V425, P523, DOI 10.1042/BJ20091515
	49	0.04	2014	Polanski R, 2014, CLIN CANCER RES, V20, P926, DOI 10.1158/1078-0432.CCR-13-2270
	49	0.03	2011	Vegran F, 2011, CANCER RES, V71, P2550, DOI 10.1158/0008-5472.CAN-10-2828
	49	0.02	2008	Roberts LM, 2008, ENDOCRINOLOGY, V149, P6251, DOI 10.1210/en.2008-0378
	48	0.02	2011	Pertega-Gomes N, 2011, BMC CANCER, V11, P0, DOI 10.1186/1471-2407-11-312
	46	0.05	2013	Halestrap AP, 2013, COMPR PHYSIOL, V3, P1611, DOI 10.1002/cphy.c130008
	43	0.06	2011	Belanger M, 2011, CELL METAB, V14, P724, DOI 10.1016/j.cmet.2011.08.016
	43	0.02	2011	Hirschhaeuser F, 2011, CANCER RES, V71, P6921, DOI 10.1158/0008-5472.CAN-11-1457
	42	0.01	2008	Pinheiro C, 2008, VIRCHOWS ARCH, V452, P139, DOI 10.1007/s00428-007-0558-5
	42	0.01	2011	Whitaker-Menezes D, 2011, CELL CYCLE, V10, P1772, DOI 10.4161/cc.10.11.15659
	41	0.2	2014	Mayer S, 2014, J CLIN INVEST, V124, P1987, DOI 10.1172/JCI70324
	41	0.07	2008	Morris ME, 2008, AAPS J, V10, P311, DOI 10.1208/s12248-008-9035-6
	41	0.03	2013	Parks SK, 2013, NAT REV CANCER, V13, P611, DOI 10.1038/nrc3579
	41	0.02	2009	Brooks GA, 2009, J PHYSIOL-LONDON, V587, P5591, DOI 10.1113/jphysiol.2009.178350
	41	0	2016	Perez-Escuredo J, 2016, BBA-MOL CELL RES, V1863, P2481, DOI 10.1016/j.bbamcr.2016.03.013
	40	0.06	2006	Dumitrescu AM, 2006, ENDOCRINOLOGY, V147, P4036, DOI 10.1210/en.2006-0390
	38	0	2005	Pierre K, 2005, J NEUROCHEM, V94, P1, DOI 10.1111/j.1471-4159.2005.03168.x
	37	0.01	2007	Simpson IA, 2007, J CEREBR BLOOD F MET, V27, P1766, DOI 10.1038/sj.jcbfm.9600521
	35	0.06	2007	Pellerin L, 2007, GLIA, V55, P1251, DOI 10.1002/glia.20528
	35	0.02	2011	Izumi H, 2011, CANCER SCI, V102, P1007, DOI 10.1111/j.1349-7006.2011.01908.x
	35	0.02	2010	Kinne A, 2010, J BIOL CHEM, V285, P28054, DOI 10.1074/jbc.M110.129577
	34	0	2004	Friesema ECH, 2004, LANCET, V364, P1435, DOI 10.1016/S0140-6736(04)17226-7
	34	0	2006	Friesema ECH, 2006, MOL ENDOCRINOL, V20, P2761, DOI 10.1210/me.2005-0256
	33	0	2004	Dumitrescu AM, 2004, AM J HUM GENET, V74, P168, DOI 10.1086/380999
	32	0.01	2012	Sonveaux P, 2012, PLOS ONE, V7, P0, DOI 10.1371/journal.pone.0033418
	31	0.04	2007	Bergersen LH, 2007, NEUROSCIENCE, V145, P11, DOI 10.1016/j.neuroscience.2006.11.062
	31	0.02	2013	Curry JM, 2013, CELL CYCLE, V12, P1371, DOI 10.4161/cc.24092
	31	0.02	2014	Baek G, 2014, CELL REP, V9, P2233, DOI 10.1016/j.celrep.2014.11.025
	31	0.01	2010	Kennedy KM, 2010, FUTURE ONCOL, V6, P127
	31	0	2012	Fiaschi T, 2012, CANCER RES, V72, P5130, DOI 10.1158/0008-5472.CAN-12-1949
	30	0.01	2010	Di Cosmo C, 2010, J CLIN INVEST, V120, P3377, DOI 10.1172/JCI42113
	30	0.01	2005	Wilson MC, 2005, J BIOL CHEM, V280, P27213, DOI 10.1074/jbc.M411950200
	30	0	2003	Friesema ECH, 2003, J BIOL CHEM, V278, P40128, DOI 10.1074/jbc.M300909200
	29	0.09	2008	Meredith D, 2008, XENOBIOTICA, V38, P1072
	29	0.06	2011	Visser WE, 2011, MOL ENDOCRINOL, V25, P1, DOI 10.1210/me.2010-0095
	29	0.03	2009	Ceballos A, 2009, ENDOCRINOLOGY, V150, P2491, DOI 10.1210/en.2008-1616
	28	0.04	2013	Birsoy K, 2013, NAT GENET, V45, P104, DOI 10.1038/ng.2471
	28	0.01	2011	Newman LA, 2011, PLOS ONE, V6, P0, DOI 10.1371/journal.pone.0028427
	28	0.01	2011	Cairns RA, 2011, NAT REV CANCER, V11, P85, DOI 10.1038/nrc2981
	27	0.03	2012	Gerlinger M, 2012, J PATHOL, V227, P146, DOI 10.1002/path.4006
	27	0.02	2008	Visser WE, 2008, TRENDS ENDOCRIN MET, V19, P50, DOI 10.1016/j.tem.2007.11.003
	27	0.01	2008	Kroemer G, 2008, CANCER CELL, V13, P472, DOI 10.1016/j.ccr.2008.05.005
	26	0.04	2012	Dhup S, 2012, CURR PHARM DESIGN, V18, P1319, DOI 10.2174/138161212799504902
	26	0.03	2014	Bola BM, 2014, MOL CANCER THER, V13, P2805, DOI 10.1158/1535-7163.MCT-13-1091
	26	0.01	2009	Pavlides S, 2009, CELL CYCLE, V8, P3984, DOI 10.4161/cc.8.23.10238
	26	0.01	2016	Hong CS, 2016, CELL REP, V14, P1590, DOI 10.1016/j.celrep.2016.01.057
	26	0	2005	Schwartz CE, 2005, AM J HUM GENET, V77, P41, DOI 10.1086/431313
	25	0.06	2006	Fang J, 2006, MOL PHARMACOL, V70, P2108, DOI 10.1124/mol.106.026245
	25	0.03	2008	Ganapathy V, 2008, AAPS J, V10, P193, DOI 10.1208/s12248-008-9022-y
	25	0.02	2012	Boidot R, 2012, CANCER RES, V72, P939, DOI 10.1158/0008-5472.CAN-11-2474
	25	0	2011	Koppenol WH, 2011, NAT REV CANCER, V11, P325, DOI 10.1038/nrc3038
	25	0	2014	Yang JY, 2014, P NATL ACAD SCI USA, V111, P12228, DOI 10.1073/pnas.1322912111
	25	0	2010	Friesema ECH, 2010, MOL CELL ENDOCRINOL, V322, P107, DOI 10.1016/j.mce.2010.01.016
	25	0	2014	Baltazar F, 2014, HISTOL HISTOPATHOL, V29, P1511, DOI 10.14670/HH-29.1511
	24	0.07	2016	Machler P, 2016, CELL METAB, V23, P94, DOI 10.1016/j.cmet.2015.10.010
	23	0.04	2012	Funfschilling U, 2012, NATURE, V485, P517, DOI 10.1038/nature11007
	23	0.04	2011	Draoui N, 2011, DIS MODEL MECH, V4, P727, DOI 10.1242/dmm.007724
	23	0.01	2011	Pinheiro C, 2011, HISTOL HISTOPATHOL, V26, P1279, DOI 10.14670/HH-26.1279
	23	0.01	2009	Feron O, 2009, RADIOTHER ONCOL, V92, P329, DOI 10.1016/j.radonc.2009.06.025
	23	0	2015	Kim Y, 2015, HUM PATHOL, V46, P104, DOI 10.1016/j.humpath.2014.09.013
	22	0.01	2012	Witkiewicz AK, 2012, CELL CYCLE, V11, P1108, DOI 10.4161/cc.11.6.19530
	22	0.01	2011	Colen CB, 2011, NEOPLASIA, V13, P620, DOI 10.1593/neo.11134
	22	0	2009	Pinheiro C, 2009, EUR J CANCER, V45, P2418, DOI 10.1016/j.ejca.2009.06.018
	21	0.03	2014	Draoui N, 2014, MOL CANCER THER, V13, P1410, DOI 10.1158/1535-7163.MCT-13-0653
	21	0.01	2010	Trajkovic-Arsic M, 2010, ENDOCRINOLOGY, V151, P5053, DOI 10.1210/en.2010-0593
	21	0	2017	Faubert B, 2017, CELL, V171, P358, DOI 10.1016/j.cell.2017.09.019
	21	0	2006	Koukourakis MI, 2006, CANCER RES, V66, P632, DOI 10.1158/0008-5472.CAN-05-3260
	20	0.03	2017	Hui S, 2017, NATURE, V551, P115, DOI 10.1038/nature24057
	20	0.02	2009	Ganapathy V, 2009, PHARMACOL THERAPEUT, V121, P29, DOI 10.1016/j.pharmthera.2008.09.005
	20	0.02	2008	Hamer HM, 2008, ALIMENT PHARM THER, V27, P104, DOI 10.1111/j.1365-2036.2007.03562.x
	20	0.01	2012	Dienel GA, 2012, J CEREBR BLOOD F MET, V32, P1107, DOI 10.1038/jcbfm.2011.175
	20	0.01	2015	Magistretti PJ, 2015, NEURON, V86, P883, DOI 10.1016/j.neuron.2015.03.035
	20	0.01	2011	Rinholm JE, 2011, J NEUROSCI, V31, P538, DOI 10.1523/JNEUROSCI.3516-10.2011
	20	0	2015	Marchiq I, 2015, CANCER RES, V75, P171, DOI 10.1158/0008-5472.CAN-14-2260
	20	0	2010	Hao J, 2010, BRIT J CANCER, V103, P1008, DOI 10.1038/sj.bjc.6605839
	19	0.08	2010	de Heredia FP, 2010, PFLUG ARCH EUR J PHY, V459, P509, DOI 10.1007/s00424-009-0750-3
	19	0.01	2011	Porporato PE, 2011, FRONT PHARMACOL, V2, P0, DOI 10.3389/fphar.2011.00049
	19	0	2009	Mangia S, 2009, J NEUROCHEM, V109, P55, DOI 10.1111/j.1471-4159.2009.06003.x
	18	0.01	2012	Verge CF, 2012, J CLIN ENDOCR METAB, V97, P4515, DOI 10.1210/jc.2012-2556
	18	0.01	2005	Heuer H, 2005, ENDOCRINOLOGY, V146, P1701, DOI 10.1210/en.2004-1179
	18	0.01	2008	Pinheiro C, 2008, INT J GYNECOL PATHOL, V27, P568, DOI 10.1097/PGP.0b013e31817b5b40
	18	0.01	2009	Kinne A, 2009, J MOL ENDOCRINOL, V43, P263, DOI 10.1677/JME-09-0043
	18	0.01	2015	Bernal J, 2015, NAT REV ENDOCRINOL, V11, P406, DOI 10.1038/nrendo.2015.66
	18	0.01	2007	Hashimoto T, 2007, FASEB J, V21, P2602, DOI 10.1096/fj.07-8174com
	18	0	2009	Slomiany MG, 2009, CANCER RES, V69, P1293, DOI 10.1158/0008-5472.CAN-08-2491
	17	0	2009	Merezhinskaya N, 2009, HISTOL HISTOPATHOL, V24, P243, DOI 10.14670/HH-24.243
	16	0.03	2005	Deora AA, 2005, P NATL ACAD SCI USA, V102, P16245, DOI 10.1073/pnas.0504419102
	16	0.02	2008	Borthakur A, 2008, J CELL BIOCHEM, V103, P1452, DOI 10.1002/jcb.21532
	16	0.02	2007	Thibault R, 2007, GASTROENTEROLOGY, V133, P1916, DOI 10.1053/j.gastro.2007.08.041
	16	0.02	2005	Pellerin L, 2005, J NEUROSCI RES, V79, P55, DOI 10.1002/jnr.20307
	16	0.01	2011	Wyss MT, 2011, J NEUROSCI, V31, P7477, DOI 10.1523/JNEUROSCI.0415-11.2011
	16	0.01	2014	Doyen J, 2014, BIOCHEM BIOPH RES CO, V451, P54, DOI 10.1016/j.bbrc.2014.07.050
	16	0	2009	Heuer H, 2009, ENDOCRINOLOGY, V150, P1078, DOI 10.1210/en.2008-1518
	16	0	2013	Barros LF, 2013, TRENDS NEUROSCI, V36, P396, DOI 10.1016/j.tins.2013.04.002
	16	0	2008	Semenza GL, 2008, J CLIN INVEST, V118, P3835, DOI 10.1172/JCI37373
	15	0.03	2008	DeBerardinis RJ, 2008, CELL METAB, V7, P11, DOI 10.1016/j.cmet.2007.10.002
	15	0.03	2012	Thomas C, 2012, AM J PHYSIOL-REG I, V302, P0, DOI 10.1152/ajpregu.00250.2011
	15	0.03	2009	Di Cosmo C, 2009, ENDOCRINOLOGY, V150, P4450, DOI 10.1210/en.2009-0209
	15	0.02	2012	Chiche J, 2012, INT J CANCER, V130, P1511, DOI 10.1002/ijc.26125
	15	0.02	2010	DiNuzzo M, 2010, J CEREBR BLOOD F MET, V30, P586, DOI 10.1038/jcbfm.2009.232
	15	0.01	2006	Bonen A, 2006, APPL PHYSIOL NUTR ME, V31, P31, DOI 10.1139/H05-002
	15	0.01	2012	Mayerl S, 2012, ENDOCRINOLOGY, V153, P1528, DOI 10.1210/en.2011-1633
	15	0.01	2014	Muller J, 2014, FRONT ENDOCRINOL, V5, P0, DOI 10.3389/fendo.2014.00092
	15	0.01	2006	Friesema ECH, 2006, NAT CLIN PRACT ENDOC, V2, P512, DOI 10.1038/ncpendmet0262
	15	0	2007	Hertz L, 2007, J CEREBR BLOOD F MET, V27, P219, DOI 10.1038/sj.jcbfm.9600343
	15	0	2014	Choi JW, 2014, UROLOGY, V84, P0, DOI 10.1016/j.urology.2014.03.031
	14	0.06	2013	Ferrara AM, 2013, ENDOCRINOLOGY, V154, P2533, DOI 10.1210/en.2012-2031
	14	0.01	2009	Visser WE, 2009, HUM MUTAT, V30, P29, DOI 10.1002/humu.20808
	14	0.01	2014	Kersseboom S, 2014, MOL ENDOCRINOL, V28, P1961, DOI 10.1210/me.2014-1135
	14	0	2007	Jansen J, 2007, J CLIN ENDOCR METAB, V92, P2378, DOI 10.1210/jc.2006-2570
	14	0	2008	Jansen J, 2008, ENDOCRINOLOGY, V149, P2184, DOI 10.1210/en.2007-1475
	14	0	2009	Pinheiro C, 2009, DIS MARKERS, V26, P97
	13	0.16	2005	Murray CM, 2005, NAT CHEM BIOL, V1, P371, DOI 10.1038/nchembio744
	13	0.03	2012	Adijanto J, 2012, CURR TOP MEMBR, V70, P275, DOI 10.1016/B978-0-12-394316-3.00009-0
	13	0.02	2014	Patel AB, 2014, P NATL ACAD SCI USA, V111, P5385, DOI 10.1073/pnas.1403576111
	13	0.02	2015	Sasaki S, 2015, J BIOL CHEM, V290, P2303, DOI 10.1074/jbc.M114.581892
	13	0.01	2014	Eilertsen M, 2014, PLOS ONE, V9, P0, DOI 10.1371/journal.pone.0105038
	13	0.01	2012	de Oliveira ATT, 2012, J BIOENERG BIOMEMBR, V44, P171, DOI 10.1007/s10863-012-9408-5
	13	0.01	2015	Morais-Santos F, 2015, ONCOTARGET, V6, P19177, DOI 10.18632/oncotarget.3910
	13	0	2018	Benjamin D, 2018, CELL REP, V25, P3047, DOI 10.1016/j.celrep.2018.11.043
	13	0	2009	Schneiderhan W, 2009, GUT, V58, P1391, DOI 10.1136/gut.2009.181412
	13	0	2010	Bonuccelli G, 2010, CELL CYCLE, V9, P3506, DOI 10.4161/cc.9.17.12731
	13	0	2014	Lopez-Espindola D, 2014, J CLIN ENDOCR METAB, V99, P0, DOI 10.1210/jc.2014-2162
	13	0	2011	Braun D, 2011, GLIA, V59, P463, DOI 10.1002/glia.21116
	13	0	2014	Colegio OR, 2014, NATURE, V513, P559, DOI 10.1038/nature13490
	12	0.07	2008	Benton CR, 2008, PHYSIOL GENOMICS, V35, P45, DOI 10.1152/physiolgenomics.90217.2008
	12	0.06	2007	Chenal J, 2007, J NEUROCHEM, V102, P389, DOI 10.1111/j.1471-4159.2007.04495.x
	12	0.03	2012	Borthakur A, 2012, AM J PHYSIOL-GASTR L, V303, P0, DOI 10.1152/ajpgi.00308.2012
	12	0.02	2007	Graham C, 2007, AM J PHYSIOL-REG I, V292, P0, DOI 10.1152/ajpregu.00343.2006
	12	0.01	2017	Noble RA, 2017, HAEMATOLOGICA, V102, P1247, DOI 10.3324/haematol.2016.163030
	12	0.01	2016	Brand A, 2016, CELL METAB, V24, P657, DOI 10.1016/j.cmet.2016.08.011
	12	0.01	2004	Gladden LB, 2004, J PHYSIOL-LONDON, V558, P5, DOI 10.1113/jphysiol.2003.058701
	12	0.01	2010	Boumezbeur F, 2010, J NEUROSCI, V30, P13983, DOI 10.1523/JNEUROSCI.2040-10.2010
	12	0.01	2006	Nabeshima K, 2006, PATHOL INT, V56, P359, DOI 10.1111/j.1440-1827.2006.01972.x
	12	0.01	2014	Groeneweg S, 2014, ENDOCRINOLOGY, V155, P618, DOI 10.1210/en.2013-1521
	12	0	2017	San-Millan I, 2017, CARCINOGENESIS, V38, P119, DOI 10.1093/carcin/bgw127
	12	0	2010	Chiche J, 2010, J CELL MOL MED, V14, P771, DOI 10.1111/j.1582-4934.2009.00994.x
	12	0	2011	Liao XH, 2011, ENDOCRINOLOGY, V152, P1180, DOI 10.1210/en.2010-0900
	12	0	2008	Namba N, 2008, EUR J PEDIATR, V167, P785, DOI 10.1007/s00431-007-0589-6
	12	0	2010	Ovens MJ, 2010, BIOCHEM J, V431, P217, DOI 10.1042/BJ20100890
	12	0	2009	van Hall G, 2009, J CEREBR BLOOD F MET, V29, P1121, DOI 10.1038/jcbfm.2009.35
	11	0.05	2013	Heuer H, 2013, BBA-GEN SUBJECTS, V1830, P3974, DOI 10.1016/j.bbagen.2012.04.009
	11	0.03	2011	Becker HM, 2011, P NATL ACAD SCI USA, V108, P3071, DOI 10.1073/pnas.1014293108
	11	0.01	2006	Iwanaga T, 2006, BIOMED RES-TOKYO, V27, P243, DOI 10.2220/biomedres.27.243
	11	0.01	2007	Kirat D, 2007, GENE, V391, P140, DOI 10.1016/j.gene.2006.12.020
	11	0.01	2016	Romero-Garcia S, 2016, FRONT IMMUNOL, V7, P0, DOI 10.3389/fimmu.2016.00052
	11	0.01	2008	Erlichman JS, 2008, J NEUROSCI, V28, P4888, DOI 10.1523/JNEUROSCI.5430-07.2008
	11	0	2005	Holden KR, 2005, J CHILD NEUROL, V20, P852, DOI 10.1177/08830738050200101601
	11	0	2009	Berthet C, 2009, J CEREBR BLOOD F MET, V29, P1780, DOI 10.1038/jcbfm.2009.97
	11	0	2004	Gatenby RA, 2004, NAT REV CANCER, V4, P891, DOI 10.1038/nrc1478
	11	0	2010	Tennant DA, 2010, NAT REV CANCER, V10, P267, DOI 10.1038/nrc2817
	11	0	2011	Webb BA, 2011, NAT REV CANCER, V11, P671, DOI 10.1038/nrc3110
	11	0	2009	Vaurs-Barriere C, 2009, ANN NEUROL, V65, P114, DOI 10.1002/ana.21579
	10	0.06	2013	Groeneweg S, 2013, ENDOCRINOLOGY, V154, P2525, DOI 10.1210/en.2012-2225
	10	0.02	2012	Nakayama Y, 2012, EXP THER MED, V3, P25, DOI 10.3892/etm.2011.361
	10	0.02	2005	Gill RK, 2005, AM J PHYSIOL-CELL PH, V289, P0, DOI 10.1152/ajpcell.00112.2005
	10	0.02	2010	Morte B, 2010, ENDOCRINOLOGY, V151, P2381, DOI 10.1210/en.2009-0944
	10	0.01	2017	Curtis NJ, 2017, ONCOTARGET, V8, P69219, DOI 10.18632/oncotarget.18215
	10	0.01	2011	Brahimi-Horn MC, 2011, CURR OPIN GENET DEV, V21, P67, DOI 10.1016/j.gde.2010.10.006
	10	0.01	2013	Bozzo L, 2013, PLOS ONE, V8, P0, DOI 10.1371/journal.pone.0071721
	10	0	2011	Arjona FJ, 2011, ENDOCRINOLOGY, V152, P5065, DOI 10.1210/en.2011-1166
	10	0	2011	Vander Heiden MG, 2011, NAT REV DRUG DISCOV, V10, P671, DOI 10.1038/nrd3504
	10	0	2007	Koukourakis MI, 2007, CANCER BIOL THER, V6, P1476, DOI 10.4161/cbt.6.9.4635
	10	0	2012	De Saedeleer CJ, 2012, PLOS ONE, V7, P0, DOI 10.1371/journal.pone.0046571
	10	0	2006	Magistretti PJ, 2006, J EXP BIOL, V209, P2304, DOI 10.1242/jeb.02208
	10	0	2009	Chiche J, 2009, CANCER RES, V69, P358, DOI 10.1158/0008-5472.CAN-08-2470
	10	0	2013	Capri Y, 2013, HUM MUTAT, V34, P1018, DOI 10.1002/humu.22331
	10	0	2017	Delbaere J, 2017, J ENDOCRINOL, V232, P259, DOI 10.1530/JOE-16-0323
	10	0	2016	Pavlova NN, 2016, CELL METAB, V23, P27, DOI 10.1016/j.cmet.2015.12.006
	9	0.04	2015	Afonso J, 2015, MOL CARCINOGEN, V54, P1451, DOI 10.1002/mc.22222
	9	0.01	2013	Visser WE, 2013, CLIN ENDOCRINOL, V78, P310, DOI 10.1111/cen.12023
	9	0.01	2012	Queiros O, 2012, J BIOENERG BIOMEMBR, V44, P141, DOI 10.1007/s10863-012-9418-3
	9	0.01	2009	Herrero-Mendez A, 2009, NAT CELL BIOL, V11, P747, DOI 10.1038/ncb1881
	9	0.01	2007	Gopal E, 2007, PHARM RES-DORDR, V24, P575, DOI 10.1007/s11095-006-9176-1
	9	0.01	2016	Marchiq I, 2016, J MOL MED, V94, P155, DOI 10.1007/s00109-015-1307-x
	9	0.01	2013	Nelson SJ, 2013, SCI TRANSL MED, V5, P0, DOI 10.1126/scitranslmed.3006070
	9	0.01	2006	Enoki T, 2006, J PHYSIOL-LONDON, V577, P433, DOI 10.1113/jphysiol.2006.115436
	9	0.01	2008	Baba M, 2008, BIOCHEM BIOPH RES CO, V374, P111, DOI 10.1016/j.bbrc.2008.06.122
	9	0	2015	Bergersen LH, 2015, J CEREBR BLOOD F MET, V35, P176, DOI 10.1038/jcbfm.2014.206
	9	0	2013	Braun D, 2013, ENDOCRINOLOGY, V154, P2553, DOI 10.1210/en.2012-2197
	9	0	2014	Vijay N, 2014, CURR PHARM DESIGN, V20, P1487, DOI 10.2174/13816128113199990462
	9	0	2014	Rosafio K, 2014, GLIA, V62, P477, DOI 10.1002/glia.22618
	9	0	2010	Chen HM, 2010, CLIN EXP METASTAS, V27, P557, DOI 10.1007/s10585-010-9345-9
	9	0	2014	De Saedeleer CJ, 2014, ONCOGENE, V33, P4060, DOI 10.1038/onc.2013.454
	9	0	2015	Baenke F, 2015, J PATHOL, V237, P152, DOI 10.1002/path.4562
	9	0	2014	Zhu J, 2014, PLOS ONE, V9, P0, DOI 10.1371/journal.pone.0087904
	9	0	2015	Bovenzi CD, 2015, BIOMED RES INT, V2015, P0, DOI 10.1155/2015/242437
	9	0	2011	Wirth EK, 2011, EUR J ENDOCRINOL, V165, P555, DOI 10.1530/EJE-11-0369
	9	0	2011	Kinne A, 2011, THYROID RES, V4, P0, DOI 10.1186/1756-6614-4-S1-S7
	9	0	2017	Payen VL, 2017, CANCER RES, V77, P5591, DOI 10.1158/0008-5472.CAN-17-0764
	9	0	2008	Chenal J, 2008, EUR J NEUROSCI, V27, P53, DOI 10.1111/j.1460-9568.2007.05981.x
	9	0	2014	Tang F, 2014, NAT COMMUN, V5, P0, DOI 10.1038/ncomms4284
	8	0.06	2006	Gupta N, 2006, LIFE SCI, V78, P2419, DOI 10.1016/j.lfs.2005.10.028
	8	0.03	2009	Wilson MC, 2009, J BIOL CHEM, V284, P20011, DOI 10.1074/jbc.M109.014217
	8	0.03	2008	Frank H, 2008, J BIOL CHEM, V283, P24729, DOI 10.1074/jbc.M802681200
	8	0.02	2010	Chuquet J, 2010, J NEUROSCI, V30, P15298, DOI 10.1523/JNEUROSCI.0762-10.2010
	8	0.01	2018	Magistretti PJ, 2018, NAT REV NEUROSCI, V19, P235, DOI 10.1038/nrn.2018.19
	8	0.01	2006	Bickham DC, 2006, EUR J APPL PHYSIOL, V96, P636, DOI 10.1007/s00421-005-0100-x
	8	0.01	2008	Gereben B, 2008, ENDOCR REV, V29, P898, DOI 10.1210/er.2008-0019
	8	0.01	2015	Haas R, 2015, PLOS BIOL, V13, P0, DOI 10.1371/journal.pbio.1002202
	8	0	2012	Cheng C, 2012, CELL ONCOL, V35, P217, DOI 10.1007/s13402-012-0081-9
	8	0	2015	Armour CM, 2015, PLOS ONE, V10, P0, DOI 10.1371/journal.pone.0139343
	8	0	2003	Philp NJ, 2003, INVEST OPHTH VIS SCI, V44, P1305, DOI 10.1167/iovs.02-0552
	8	0	2017	Rusu V, 2017, CELL, V170, P199, DOI 10.1016/j.cell.2017.06.011
	8	0	2011	Mangia S, 2011, J CEREBR BLOOD F MET, V31, P1346, DOI 10.1038/jcbfm.2011.29
	8	0	2007	Hagenbuch B, 2007, BEST PRACT RES CL EN, V21, P209, DOI 10.1016/j.beem.2007.03.004
	8	0	2008	Hashimoto T, 2008, PLOS ONE, V3, P0, DOI 10.1371/journal.pone.0002915
	8	0	2011	Lunt SY, 2011, ANNU REV CELL DEV BI, V27, P441, DOI 10.1146/annurev-cellbio-092910-154237
	8	0	2014	Pinheiro C, 2014, J TRANSL MED, V12, P0, DOI 10.1186/1479-5876-12-118
	8	0	2013	Sasaki S, 2013, PLOS ONE, V8, P0, DOI 10.1371/journal.pone.0067690
	8	0	2015	Tan Z, 2015, J BIOL CHEM, V290, P46, DOI 10.1074/jbc.M114.603589
	8	0	2014	Wang H, 2014, J MED CHEM, V57, P7317, DOI 10.1021/jm500640x
	8	0	2015	Gurrapu S, 2015, ACS MED CHEM LETT, V6, P558, DOI 10.1021/acsmedchemlett.5b00049
	8	0	2003	Philp NJ, 2003, INVEST OPHTH VIS SCI, V44, P1716, DOI 10.1167/iovs.02-0287
	8	0	2010	Chen HC, 2010, INTEGR SER INFORM SY, V21, P147, DOI 10.1007/978-1-4419-1278-7_10
	8	0	2006	Hyder F, 2006, J CEREBR BLOOD F MET, V26, P865, DOI 10.1038/sj.jcbfm.9600263
	7	0.02	2016	Jones RS, 2016, CLIN PHARMACOL THER, V100, P454, DOI 10.1002/cpt.418
	7	0.02	2005	Cuff M, 2005, GASTROENTEROLOGY, V128, P676, DOI 10.1053/j.gastro.2004.12.003
	7	0.01	2010	Felmlee MA, 2010, AAPS J, V12, P407, DOI 10.1208/s12248-010-9197-x
	7	0.01	2006	Manoharan C, 2006, MOL MEMBR BIOL, V23, P486, DOI 10.1080/09687860600841967
	7	0.01	2016	Kong SC, 2016, PANCREAS, V45, P1036, DOI 10.1097/MPA.0000000000000571
	7	0.01	2006	Chan SY, 2006, J ENDOCRINOL, V189, P465, DOI 10.1677/joe.1.06582
	7	0	2016	Steinman MQ, 2016, FRONT INTEGR NEUROSC, V10, P0
	7	0	2016	Bourgeois NMA, 2016, ENDOCRINOLOGY, V157, P2560, DOI 10.1210/en.2015-2025
	7	0	2010	DiNuzzo M, 2010, J CEREBR BLOOD F MET, V30, P1895, DOI 10.1038/jcbfm.2010.151
	7	0	2010	van der Deure WM, 2010, J MOL ENDOCRINOL, V44, P1, DOI 10.1677/JME-09-0042
	7	0	2016	Liberti MV, 2016, TRENDS BIOCHEM SCI, V41, P211, DOI 10.1016/j.tibs.2015.12.001
	7	0	2006	Kirat D, 2006, J PHYSIOL-LONDON, V576, P635, DOI 10.1113/jphysiol.2006.115931
	7	0	2015	Lundgaard I, 2015, NAT COMMUN, V6, P0, DOI 10.1038/ncomms7807
	7	0	2004	Miyauchi S, 2004, J BIOL CHEM, V279, P13293, DOI 10.1074/jbc.C400059200
	7	0	2018	Fisel P, 2018, CTS-CLIN TRANSL SCI, V11, P352, DOI 10.1111/cts.12551
	7	0	2006	Martin PM, 2006, J NEUROCHEM, V98, P279, DOI 10.1111/j.1471-4159.2006.03878.x
	7	0	2006	Riethdorf S, 2006, INT J CANCER, V119, P1800, DOI 10.1002/ijc.22062
	7	0	2009	Harris T, 2009, P NATL ACAD SCI USA, V106, P18131, DOI 10.1073/pnas.0909049106
	7	0	2007	Iacono KT, 2007, EXP MOL PATHOL, V83, P283, DOI 10.1016/j.yexmp.2007.08.014
	7	0	2016	Allen E, 2016, CELL REP, V15, P1144, DOI 10.1016/j.celrep.2016.04.029
	7	0	2004	Becker HM, 2004, BIOPHYS J, V86, P235, DOI 10.1016/S0006-3495(04)74099-0
	7	0	2008	Wemeau JL, 2008, J CLIN ENDOCR METAB, V93, P2084, DOI 10.1210/jc.2007-2719
	7	0	2017	Dienel GA, 2017, J NEUROSCI RES, V95, P2103, DOI 10.1002/jnr.24015
	7	0	2010	Trajkovic-Arsic M, 2010, ENDOCRINOLOGY, V151, P802, DOI 10.1210/en.2009-1053
	7	0	2010	Cheng SY, 2010, ENDOCR REV, V31, P139, DOI 10.1210/er.2009-0007
	7	0	2004	Walenta S, 2004, CURR MED CHEM, V11, P2195, DOI 10.2174/0929867043364711
	7	0	2013	Ganapathy-Kanniappan S, 2013, ANTICANCER RES, V33, P13
	7	0	2017	Groeneweg S, 2017, BEST PRACT RES CL EN, V31, P241, DOI 10.1016/j.beem.2017.05.001
	7	0	2017	Groeneweg S, 2017, ENDOCRINOLOGY, V158, P3292, DOI 10.1210/en.2017-00082
	7	0	2005	Biebermann H, 2005, EUR J ENDOCRINOL, V153, P359, DOI 10.1530/eje.1.01980
	7	0	2011	Rademakers SE, 2011, BMC CANCER, V11, P0, DOI 10.1186/1471-2407-11-167
	7	0	2004	Mathupala SP, 2004, NEUROSURGERY, V55, P1410, DOI 10.1227/01.NEU.0000143034.62913.59
	7	0	2013	Kersseboom S, 2013, MOL ENDOCRINOL, V27, P801, DOI 10.1210/me.2012-1356
	7	0	2009	Gallagher SM, 2009, AM J PHYSIOL-CELL PH, V296, P0, DOI 10.1152/ajpcell.00430.2008
	7	0	2011	Chan SY, 2011, J PHYSIOL-LONDON, V589, P2827, DOI 10.1113/jphysiol.2011.207290
	7	0	2005	Thomas C, 2005, J APPL PHYSIOL, V98, P804, DOI 10.1152/japplphysiol.01057.2004
	7	0	2017	Vatine GD, 2017, CELL STEM CELL, V20, P831, DOI 10.1016/j.stem.2017.04.002
	6	0.08	2008	Cahoy JD, 2008, J NEUROSCI, V28, P264, DOI 10.1523/JNEUROSCI.4178-07.2008
	6	0.04	2018	Ames Samantha, 2018, ONCOTARGET, V9, P27940, DOI 10.18632/oncotarget.25371
	6	0.02	2011	Aschenbach JR, 2011, J ANIM SCI, V89, P1092, DOI 10.2527/jas.2010-3301
	6	0.01	2009	Cui DP, 2009, DRUG METAB DISPOS, V37, P1404, DOI 10.1124/dmd.109.027169
	6	0.01	2005	Hashimoto T, 2005, J PHYSIOL-LONDON, V567, P121, DOI 10.1113/jphysiol.2005.087411
	6	0.01	2013	Lengacher S, 2013, PLOS ONE, V8, P0, DOI 10.1371/journal.pone.0082505
	6	0.01	2013	Galluzzi L, 2013, NAT REV DRUG DISCOV, V12, P829, DOI 10.1038/nrd4145
	6	0.01	2007	Galton VA, 2007, ENDOCRINOLOGY, V148, P3080, DOI 10.1210/en.2006-1727
	6	0	2003	Sugiyama D, 2003, J BIOL CHEM, V278, P43489, DOI 10.1074/jbc.M306933200
	6	0	2003	Rafiki A, 2003, NEUROSCIENCE, V122, P677, DOI 10.1016/j.neuroscience.2003.08.040
	6	0	2018	Brooks GA, 2018, CELL METAB, V27, P757, DOI 10.1016/j.cmet.2018.03.008
	6	0	2008	Frints SGM, 2008, EUR J HUM GENET, V16, P1029, DOI 10.1038/ejhg.2008.66
	6	0	2018	Barros LF, 2018, J PHYSIOL-LONDON, V596, P347, DOI 10.1113/JP274944
	6	0	2014	Nijland PG, 2014, GLIA, V62, P1125, DOI 10.1002/glia.22667
	6	0	2005	Aubert A, 2005, J CEREBR BLOOD F MET, V25, P1476, DOI 10.1038/sj.jcbfm.9600144
	6	0	2018	Bak LK, 2018, J PHYSIOL-LONDON, V596, P351, DOI 10.1113/JP274945
	6	0	2006	Bouzier-Sore AK, 2006, EUR J NEUROSCI, V24, P1687, DOI 10.1111/j.1460-9568.2006.05056.x
	6	0	2011	Ito K, 2011, J PHARM SCI-US, V100, P3939, DOI 10.1002/jps.22487
	6	0	2009	St Germain DL, 2009, ENDOCRINOLOGY, V150, P1097, DOI 10.1210/en.2008-1588
	6	0	2014	Anik A, 2014, HORM RES PAEDIAT, V82, P261, DOI 10.1159/000365191
	6	0	2006	Koho N M, 2006, Equine Vet J Suppl, V0, P354
	6	0	2014	Zada D, 2014, PLOS GENET, V10, P0, DOI 10.1371/journal.pgen.1004615
	6	0	2007	DeBerardinis RJ, 2007, P NATL ACAD SCI USA, V104, P19345, DOI 10.1073/pnas.0709747104
	6	0	2017	Diaz-Garcia CM, 2017, CELL METAB, V26, P361, DOI 10.1016/j.cmet.2017.06.021
	6	0	2013	Boccone L, 2013, EUR J MED GENET, V56, P207, DOI 10.1016/j.ejmg.2013.02.001
	6	0	2011	Alves MG, 2011, NMR BIOMED, V24, P1029, DOI 10.1002/nbm.1640
	6	0	2013	Keshari KR, 2013, CANCER RES, V73, P529, DOI 10.1158/0008-5472.CAN-12-3461
	6	0	2011	Grijota-Martinez C, 2011, ENDOCRINOLOGY, V152, P1713, DOI 10.1210/en.2010-1014
	6	0	2016	Hensley CT, 2016, CELL, V164, P681, DOI 10.1016/j.cell.2015.12.034
	6	0	2007	Fischer K, 2007, BLOOD, V109, P3812, DOI 10.1182/blood-2006-07-035972
	6	0	2016	Chen YJ, 2016, NAT CHEM BIOL, V12, P937
	6	0	2010	Sattler UGA, 2010, RADIOTHER ONCOL, V94, P102, DOI 10.1016/j.radonc.2009.11.007
	6	0	2010	Cresci GA, 2010, J GASTROINTEST SURG, V14, P449, DOI 10.1007/s11605-009-1045-x
	6	0	2008	Rouach N, 2008, SCIENCE, V322, P1551, DOI 10.1126/science.1164022
	6	0	2003	Izumi H, 2003, CANCER TREAT REV, V29, P541, DOI 10.1016/S0305-7372(03)00106-3
	6	0	2015	Amorim R, 2015, CANCER LETT, V365, P68, DOI 10.1016/j.canlet.2015.05.015
	6	0	2013	Horn S, 2013, ENDOCRINOLOGY, V154, P968, DOI 10.1210/en.2012-1628
	6	0	2012	Lee I, 2012, MOL CANCER THER, V11, P2342, DOI 10.1158/1535-7163.MCT-12-0488
	5	0.03	2002	Wilson MC, 2002, J BIOL CHEM, V277, P3666, DOI 10.1074/jbc.M109658200
	5	0.01	2004	Kasischke KA, 2004, SCIENCE, V305, P99, DOI 10.1126/science.1096485
	5	0.01	2006	Quennet V, 2006, RADIOTHER ONCOL, V81, P130, DOI 10.1016/j.radonc.2006.08.012
	5	0	2015	Zevenbergen C, 2015, ENDOCRINOLOGY, V156, P4345, DOI 10.1210/en.2015-1140
	5	0	2010	Levine AJ, 2010, SCIENCE, V330, P1340, DOI 10.1126/science.1193494
	5	0	2012	Ward PS, 2012, CANCER CELL, V21, P297, DOI 10.1016/j.ccr.2012.02.014
	5	0	2015	Ferrara AM, 2015, ENDOCRINOLOGY, V156, P3889, DOI 10.1210/en.2015-1234
	5	0	2004	Tohyama K, 2004, ENDOCRINOLOGY, V145, P4384, DOI 10.1210/en.2004-0058
	5	0	2015	Nancolas B, 2015, BIOCHEM J, V466, P177, DOI 10.1042/BJ20141223
	5	0	2009	Moreira TJTP, 2009, J CEREBR BLOOD F MET, V29, P1273, DOI 10.1038/jcbfm.2009.50
	5	0	2012	Stridh MH, 2012, J PHYSIOL-LONDON, V590, P2333, DOI 10.1113/jphysiol.2011.220152
	5	0	2013	Di Cosmo C, 2013, ENDOCRINOLOGY, V154, P4885, DOI 10.1210/en.2013-1150
	5	0	2008	Albers MJ, 2008, CANCER RES, V68, P8607, DOI 10.1158/0008-5472.CAN-08-0749
	5	0	2013	Morrison BM, 2013, TRENDS CELL BIOL, V23, P644, DOI 10.1016/j.tcb.2013.07.007
	5	0	2016	Iwayama H, 2016, THYROID, V26, P1311, DOI 10.1089/thy.2016.0060
	5	0	2014	Zhang Y, 2014, J NEUROSCI, V34, P11929
	5	0	2015	Domenech-Estevez E, 2015, J NEUROSCI, V35, P4151, DOI 10.1523/JNEUROSCI.3534-14.2015
	5	0	2014	Lauritzen KH, 2014, CEREB CORTEX, V24, P2784, DOI 10.1093/cercor/bht136
	5	0	2003	Enerson BE, 2003, J PHARM SCI, V92, P1531, DOI 10.1002/jps.10389
	5	0	2010	Freitas BCG, 2010, J CLIN INVEST, V120, P2206, DOI 10.1172/JCI41977
	5	0	2014	Wirth EK, 2014, FRONT ENDOCRINOL, V5, P0, DOI 10.3389/fendo.2014.00098
	5	0	2010	Weidle Ulrich H, 2010, Cancer Genomics & Proteomics, V7, P157
	5	0	2019	Guan X, 2019, AAPS J, V21, P0, DOI 10.1208/s12248-018-0279-5
	5	0	2012	Obel Linea F, 2012, FRONT NEUROENERGETICS, V4, P3, DOI 10.3389/fnene.2012.00003
	5	0	2015	Sotelo-Hitschfeld T, 2015, J NEUROSCI, V35, P4168, DOI 10.1523/JNEUROSCI.5036-14.2015
	5	0	2013	Pahlman C, 2013, TRANSPL INT, V26, P22, DOI 10.1111/j.1432-2277.2012.01579.x
	5	0	2012	Braun D, 2012, J CLIN ENDOCR METAB, V97, P0, DOI 10.1210/jc.2011-1837
	5	0	2017	Novara F, 2017, HUM MUTAT, V38, P260, DOI 10.1002/humu.23140
	5	0	2009	Su J, 2009, CANCER LETT, V273, P140, DOI 10.1016/j.canlet.2008.07.034
	5	0	2015	Vijay N, 2015, PHARM RES-DORDR, V32, P1894, DOI 10.1007/s11095-014-1583-0
	5	0	2005	Lu HS, 2005, J BIOL CHEM, V280, P41928, DOI 10.1074/jbc.M508718200
	5	0	2014	Muller J, 2014, ENDOCRINOLOGY, V155, P315, DOI 10.1210/en.2013-1800
	5	0	2012	Schulze A, 2012, NATURE, V491, P364, DOI 10.1038/nature11706
	5	0	2013	Gotanda Y, 2013, ANTICANCER RES, V33, P2941
	4	0.01	2015	Chatonnet F, 2015, BBA-GENE REGUL MECH, V1849, P122, DOI 10.1016/j.bbagrm.2014.05.023
	4	0.01	2006	Colen CB, 2006, NEUROSURGERY, V59, P1313, DOI 10.1227/01.NEU.0000249218.65332.BF
	4	0.01	2007	Pierre K, 2007, J PHYSIOL-LONDON, V583, P469, DOI 10.1113/jphysiol.2007.138594
	4	0	2012	McKenna MC, 2012, NEUROCHEM RES, V37, P2613, DOI 10.1007/s11064-012-0901-3
	4	0	2004	Gopal E, 2004, J BIOL CHEM, V279, P44522, DOI 10.1074/jbc.M405365200
	4	0	2005	Alkemade A, 2005, J CLIN ENDOCR METAB, V90, P4322, DOI 10.1210/jc.2004-2567
	4	0	2009	Fuchs O, 2009, DEV MED CHILD NEUROL, V51, P240, DOI 10.1111/j.1469-8749.2008.03125.x
	4	0	2013	Saab AS, 2013, CURR OPIN NEUROBIOL, V23, P1065, DOI 10.1016/j.conb.2013.09.008
	4	0	2003	Chih CP, 2003, J CEREBR BLOOD F MET, V23, P1263, DOI 10.1097/01.WCB.0000081369.51727.6F
	4	0	2013	Malhi M, 2013, J DAIRY SCI, V96, P7603, DOI 10.3168/jds.2013-6700
	4	0	2003	Loaiza A, 2003, J NEUROSCI, V23, P7337
	4	0	2012	Ye J, 2012, BMC BIOINFORMATICS, V13, P0, DOI 10.1186/1471-2105-13-134
	4	0	2009	Castro MA, 2009, J NEUROCHEM, V110, P423, DOI 10.1111/j.1471-4159.2009.06151.x
	4	0	2015	Koelsch BL, 2015, MAGN RESON MED, V74, P622, DOI 10.1002/mrm.25422
	4	0	2010	Le A, 2010, P NATL ACAD SCI USA, V107, P2037, DOI 10.1073/pnas.0914433107
	4	0	2005	Koho N, 2005, COMP BIOCHEM PHYS A, V141, P29, DOI 10.1016/j.cbpb.2005.03.003
	4	0	2014	Klier M, 2014, J BIOL CHEM, V289, P2765, DOI 10.1074/jbc.M113.537043
	4	0	2016	Pinheiro C, 2016, CELL CYCLE, V15, P1462, DOI 10.1080/15384101.2016.1175258
	4	0	2012	Metzler-Zebeli BU, 2012, J NUTR, V142, P668, DOI 10.3945/jn.111.153007
	4	0	2012	Cupeiro R, 2012, J SCI MED SPORT, V15, P541, DOI 10.1016/j.jsams.2012.03.009
	4	0	2004	Benton CR, 2004, BIOCHEM BIOPH RES CO, V323, P249, DOI 10.1016/j.bbrc.2004.08.084
	4	0	2015	Iwanaga T, 2015, BIOMED RES-TOKYO, V36, P279, DOI 10.2220/biomedres.36.279
	4	0	2006	Wang Q, 2006, J PHARMACOL EXP THER, V318, P751, DOI 10.1124/jpet.106.105965
	4	0	2016	Payen VL, 2016, CELL MOL LIFE SCI, V73, P1333, DOI 10.1007/s00018-015-2098-5
	4	0	2008	Juel C, 2008, ACTA PHYSIOL, V193, P17, DOI 10.1111/j.1748-1716.2008.01840.x
	4	0	2012	DiNuzzo M, 2012, NEUROCHEM RES, V37, P2432, DOI 10.1007/s11064-012-0802-5
	4	0	2008	van der Deure WM, 2008, ENDOCRINOLOGY, V149, P5307, DOI 10.1210/en.2008-0430
	4	0	2011	Zung A, 2011, EUR J ENDOCRINOL, V165, P823, DOI 10.1530/EJE-11-0358
	4	0	2009	Liu CL, 2009, J BIOL CHEM, V284, P2811, DOI 10.1074/jbc.M806409200
	4	0	2014	de Vrieze E, 2014, ENDOCRINOLOGY, V155, P2320, DOI 10.1210/en.2013-1962
	4	0	2008	Yanase H, 2008, HISTOCHEM CELL BIOL, V130, P957, DOI 10.1007/s00418-008-0490-z
	4	0	2015	Ferlay J, 2015, INT J CANCER, V136, P0, DOI 10.1002/ijc.29210
	4	0	2012	Harris JJ, 2012, NEURON, V75, P762, DOI 10.1016/j.neuron.2012.08.019
	4	0	2006	Alkemade A, 2006, EUR J ENDOCRINOL, V154, P491, DOI 10.1530/eje.1.02111
	4	0	2010	Gika AD, 2010, DEV MED CHILD NEUROL, V52, P475, DOI 10.1111/j.1469-8749.2009.03471.x
	4	0	2018	Margineanu MB, 2018, FRONT MOL NEUROSCI, V11, P0, DOI 10.3389/fnmol.2018.00375
	4	0	2012	Berthet C, 2012, CEREBROVASC DIS, V34, P329, DOI 10.1159/000343657
	4	0	2002	Pierre K, 2002, J CEREBR BLOOD F MET, V22, P586, DOI 10.1097/00004647-200205000-00010
	4	0	2014	Corbet C, 2014, CANCER RES, V74, P5507, DOI 10.1158/0008-5472.CAN-14-0705
	4	0	2015	Mosienko V, 2015, J CEREBR BLOOD F MET, V35, P1069, DOI 10.1038/jcbfm.2015.77
	4	0	2015	Kelly B, 2015, CELL RES, V25, P771, DOI 10.1038/cr.2015.68
	4	0	2007	Swietach P, 2007, CANCER METAST REV, V26, P299, DOI 10.1007/s10555-007-9064-0
	4	0	2011	Penner GB, 2011, J ANIM SCI, V89, P1108, DOI 10.2527/jas.2010-3378
	4	0	2014	Andersen AP, 2014, PHILOS T R SOC B, V369, P0, DOI 10.1098/rstb.2013.0098
	4	0	2016	Johannes J, 2016, MOL ENDOCRINOL, V30, P796, DOI 10.1210/me.2016-1037
	4	0	2018	Alberini CM, 2018, GLIA, V66, P1244, DOI 10.1002/glia.23250
	4	0	2010	Cupeiro R, 2010, J SCI MED SPORT, V13, P526, DOI 10.1016/j.jsams.2009.07.004
	4	0	2005	Gopal E, 2005, BIOCHEM J, V388, P309, DOI 10.1042/BJ20041916
	4	0	2004	Boussouar F, 2004, TRENDS ENDOCRIN MET, V15, P345, DOI 10.1016/j.tem.2004.07.003
	4	0	2013	McKenna Mary C, 2013, FRONT ENDOCRINOL (LAUSANNE), V4, P191, DOI 10.3389/fendo.2013.00191
	4	0	2006	Gatenby RA, 2006, CANCER RES, V66, P5216, DOI 10.1158/0008-5472.CAN-05-4193
	4	0	2011	Goncalves P, 2011, J MEMBRANE BIOL, V240, P35, DOI 10.1007/s00232-011-9340-3
	4	0	2018	Noor SI, 2018, ELIFE, V7, P0, DOI 10.7554/eLife.35176
	4	0	2010	Robinet C, 2010, J CEREBR BLOOD F MET, V30, P286, DOI 10.1038/jcbfm.2009.208
	4	0	2011	Kurhanewicz J, 2011, NEOPLASIA, V13, P81, DOI 10.1593/neo.101102
	4	0	2010	Wilson DM, 2010, J MAGN RESON, V205, P141, DOI 10.1016/j.jmr.2010.04.012
	4	0	2013	San Martin A, 2013, PLOS ONE, V8, P0, DOI 10.1371/journal.pone.0057712
	4	0	2005	Yan L, 2005, THROMB HAEMOSTASIS, V93, P199, DOI 10.1160/TH04-08-0536
	4	0	2009	Mathupala SP, 2009, SEMIN CANCER BIOL, V19, P17, DOI 10.1016/j.semcancer.2008.11.006
	4	0	2012	Brown AM, 2012, ANN NEUROL, V72, P406, DOI 10.1002/ana.23607
	4	0	2005	Ganapathy V, 2005, BIOCHEM SOC T, V33, P237, DOI 10.1042/BST0330237
	4	0	2003	Vannucci SJ, 2003, AM J PHYSIOL-ENDOC M, V285, P0, DOI 10.1152/ajpendo.00187.2003
	4	0	2010	Lam WK, 2010, DRUG METAB DISPOS, V38, P441, DOI 10.1124/dmd.109.030775
	4	0	2005	Xu RH, 2005, CANCER RES, V65, P613
	4	0	2002	Bianco AC, 2002, ENDOCR REV, V23, P38, DOI 10.1210/er.23.1.38
	4	0	2011	Uchida Y, 2011, J NEUROCHEM, V117, P333, DOI 10.1111/j.1471-4159.2011.07208.x
	4	0	2006	Smith JP, 2006, J BIOL CHEM, V281, P2053, DOI 10.1074/jbc.M511577200
	4	0	2012	Meijer TWH, 2012, LUNG CANCER, V76, P316, DOI 10.1016/j.lungcan.2011.11.006
	4	0	2002	Lambert DW, 2002, BRIT J CANCER, V86, P1262, DOI 10.1038/sj.bjc.6600264
	4	0	2013	Fisel P, 2013, CLIN CANCER RES, V19, P5170, DOI 10.1158/1078-0432.CCR-13-1180
	4	0	2012	Pedersen PL, 2012, J BIOENERG BIOMEMBR, V44, P1, DOI 10.1007/s10863-012-9425-4
	4	0	2008	Sijens PE, 2008, J CLIN ENDOCR METAB, V93, P1854, DOI 10.1210/jc.2007-2441
	4	0	2005	Becker HM, 2005, J BIOL CHEM, V280, P39882, DOI 10.1074/jbc.M503081200
	4	0	2016	Pisarsky L, 2016, CELL REP, V15, P1161, DOI 10.1016/j.celrep.2016.04.028
	4	0	2014	Schweizer U, 2014, EUR THYROID J, V3, P143, DOI 10.1159/000367858
	4	0	2013	Summermatter S, 2013, P NATL ACAD SCI USA, V110, P8738, DOI 10.1073/pnas.1212976110
	4	0	2016	Sasaki S, 2016, DRUG METAB PHARMACOK, V31, P218, DOI 10.1016/j.dmpk.2016.03.004
	4	0	2016	Peng M, 2016, SCIENCE, V354, P481, DOI 10.1126/science.aaf6284
	4	0	2003	Debernardi R, 2003, J NEUROSCI RES, V73, P141, DOI 10.1002/jnr.10660
	4	0	2010	Martinez-Outschoorn UE, 2010, CELL CYCLE, V9, P3256, DOI 10.4161/cc.9.16.12553
	4	0	2012	Friesema ECH, 2012, EUR J ENDOCRINOL, V167, P379, DOI 10.1530/EJE-12-0177
	4	0	2009	Thangaraju M, 2009, CANCER, V115, P4655, DOI 10.1002/cncr.24532
	4	0	2007	Schwartz CE, 2007, BEST PRACT RES CL EN, V21, P307, DOI 10.1016/j.beem.2007.03.009
	4	0	2007	Heuer H, 2007, BEST PRACT RES CL EN, V21, P265, DOI 10.1016/j.beem.2007.03.003
	4	0	2011	Alkemade A, 2011, J CLIN ENDOCR METAB, V96, P0, DOI 10.1210/jc.2010-2750
	4	0	2013	Tonduti D, 2013, J CHILD NEUROL, V28, P792, DOI 10.1177/0883073812450944
	4	0	2013	Vatine GD, 2013, J BIOL CHEM, V288, P169, DOI 10.1074/jbc.M112.413831
	4	0	2005	Morris AAM, 2005, J INHERIT METAB DIS, V28, P109, DOI 10.1007/s10545-005-5518-0
	4	0	2015	Carneiro L, 2015, OBES REV, V16, P55, DOI 10.1111/obr.12256
	4	0	2007	Otonkoski T, 2007, AM J HUM GENET, V81, P467, DOI 10.1086/520960
	4	0	2014	Nagase M, 2014, J NEUROSCI, V34, P2605, DOI 10.1523/JNEUROSCI.4687-12.2014
	4	0	2014	Lim KS, 2014, ONCOGENE, V33, P4433, DOI 10.1038/onc.2013.390
	4	0	2006	Thangaraju M, 2006, J BIOL CHEM, V281, P26769, DOI 10.1074/jbc.C600189200
	4	0	2008	Becker HM, 2008, J BIOL CHEM, V283, P21655, DOI 10.1074/jbc.M802134200
	4	0	2015	Gao HJ, 2015, J CANCER RES CLIN, V141, P1151, DOI 10.1007/s00432-014-1888-8
	4	0	2017	Siegel RL, 2017, CA-CANCER J CLIN, V67, P7, DOI 10.3322/caac.21387
	4	0	2009	Gallagher CN, 2009, BRAIN, V132, P2839, DOI 10.1093/brain/awp202
	3	0.02	2002	Cuff MA, 2002, J PHYSIOL-LONDON, V539, P361, DOI 10.1113/jphysiol.2001.014241
	3	0.01	2016	Azevedo-Silva J, 2016, J BIOENERG BIOMEMBR, V48, P349, DOI 10.1007/s10863-016-9670-z
	3	0.01	2003	Lavado-Autric R, 2003, J CLIN INVEST, V111, P1073, DOI 10.1172/JCI200316262
	3	0.01	2013	Emhoff CAW, 2013, J APPL PHYSIOL, V115, P829, DOI 10.1152/japplphysiol.00538.2013
	3	0.01	2014	Schutkowski A, 2014, PLOS ONE, V9, P0, DOI 10.1371/journal.pone.0112118
	3	0.01	2019	Bosshart PD, 2019, NAT COMMUN, V10, P0, DOI 10.1038/s41467-019-10566-6
	3	0.01	2015	Azevedo-Silva J, 2015, BIOCHEM J, V467, P247, DOI 10.1042/BJ20140921
	3	0.01	2007	Gopal E, 2007, BBA-BIOMEMBRANES, V1768, P2690, DOI 10.1016/j.bbamem.2007.06.031
	3	0.01	2011	Cortes-Campos C, 2011, PLOS ONE, V6, P0, DOI 10.1371/journal.pone.0016411
	3	0	2014	Pertega-Gomes N, 2014, BMC CANCER, V14, P0, DOI 10.1186/1471-2407-14-352
	3	0	2002	Kim DK, 2002, GENOMICS, V79, P95, DOI 10.1006/geno.2001.6678
	3	0	2005	Brockmann K, 2005, J NEUROL, V252, P663, DOI 10.1007/s00415-005-0713-3
	3	0	2007	Guile SD, 2007, J MED CHEM, V50, P254, DOI 10.1021/jm060995h
	3	0	2018	Mayerl S, 2018, STEM CELL REP, V10, P1959, DOI 10.1016/j.stemcr.2018.03.021
	3	0	2019	Kurhanewicz J, 2019, NEOPLASIA, V21, P1, DOI 10.1016/j.neo.2018.09.006
	3	0	2007	Messonnier L, 2007, J APPL PHYSIOL, V102, P1936, DOI 10.1152/japplphysiol.00691.2006
	3	0	2007	Li F, 2007, MOL CELL, V26, P63, DOI 10.1016/j.molcel.2007.02.024
	3	0	2009	Capelo LP, 2009, THYROID, V19, P171, DOI 10.1089/thy.2008.0120
	3	0	2007	Brooks GA, 2007, SPORTS MED, V37, P341, DOI 10.2165/00007256-200737040-00017
	3	0	2016	Gao V, 2016, P NATL ACAD SCI USA, V113, P8526, DOI 10.1073/pnas.1605063113
	3	0	2004	McMurtrie HL, 2004, J ENZYM INHIB MED CH, V19, P231, DOI 10.1080/14756360410001704443
	3	0	2008	Galardo M, 2008, CELL TISSUE RES, V334, P295, DOI 10.1007/s00441-008-0656-y
	3	0	2017	Aggarwal R, 2017, EUR UROL, V72, P1028, DOI 10.1016/j.eururo.2017.07.022
	3	0	2013	Kato Y, 2013, CANCER CELL INT, V13, P0, DOI 10.1186/1475-2867-13-89
	3	0	2004	Walenta S, 2004, SEMIN RADIAT ONCOL, V14, P267, DOI 10.1016/j.semradonc.2004.04.004
	3	0	2009	Samuvel DJ, 2009, J IMMUNOL, V182, P2476, DOI 10.4049/jimmunol.0802059
	3	0	2013	Alves MG, 2013, CELL MOL LIFE SCI, V70, P777, DOI 10.1007/s00018-012-1079-1
	3	0	2006	Jansen S, 2006, REPRODUCTION, V131, P469, DOI 10.1530/rep.1.00953
	3	0	2006	Fantin VR, 2006, CANCER CELL, V9, P425, DOI 10.1016/j.ccr.2006.04.023
	3	0	2010	Busco G, 2010, FASEB J, V24, P3903, DOI 10.1096/fj.09-149518
	3	0	2013	Polet F, 2013, J INTERN MED, V273, P156, DOI 10.1111/joim.12016
	3	0	2004	Yoshida Y, 2004, J APPL PHYSIOL, V97, P527, DOI 10.1152/japplphysiol.01347.2003
	3	0	2003	Itoh Y, 2003, P NATL ACAD SCI USA, V100, P4879, DOI 10.1073/pnas.0831078100
	3	0	2010	Connor EE, 2010, ANIMAL, V4, P993, DOI 10.1017/S1751731109991285
	3	0	2019	Groeneweg S, 2019, LANCET DIABETES ENDO, V7, P695, DOI 10.1016/S2213-8587(19)30155-X
	3	0	2016	Miranda-Goncalves V, 2016, ONCOTARGET, V7, P46335, DOI 10.18632/oncotarget.10114
	3	0	2005	Cardone RA, 2005, NAT REV CANCER, V5, P786, DOI 10.1038/nrc1713
	3	0	2017	Voss DM, 2017, SCI REP-UK, V7, P0, DOI 10.1038/s41598-017-04612-w
	3	0	2013	Metzler-Zebeli BU, 2013, J ANIM SCI, V91, P4256, DOI 10.2527/jas.2012-5570
	3	0	2019	Ippolito L, 2019, TRENDS BIOCHEM SCI, V44, P153, DOI 10.1016/j.tibs.2018.10.011
	3	0	2008	Lecona E, 2008, BIOCHEM J, V409, P311, DOI 10.1042/BJ20070374
	3	0	2018	Carrard A, 2018, MOL PSYCHIATR, V23, P392, DOI 10.1038/mp.2016.179
	3	0	2004	Brown AM, 2004, NEUROCHEM INT, V45, P529, DOI 10.1016/j.neuint.2003.11.005
	3	0	2005	Choi JS, 2005, J PHARM PHARMACOL, V57, P1185, DOI 10.1211/jpp.57.9.0013
	3	0	2016	Barez-Lopez S, 2016, THYROID, V26, P618, DOI 10.1089/thy.2015.0388
	3	0	2019	Jonnalagadda Shirisha, 2019, ONCOTARGET, V10, P2355, DOI 10.18632/oncotarget.26760
	3	0	2006	Wong JMW, 2006, J CLIN GASTROENTEROL, V40, P235, DOI 10.1097/00004836-200603000-00015
	3	0	2013	Fu J, 2013, CURR OPIN ENDOCRINOL, V20, P434, DOI 10.1097/01.med.0000432531.03233.ad
	3	0	2011	Balliet RM, 2011, CELL CYCLE, V10, P4065, DOI 10.4161/cc.10.23.18254
	3	0	2004	Auso E, 2004, ENDOCRINOLOGY, V145, P4037, DOI 10.1210/en.2004-0274
	3	0	2010	Thibault R, 2010, INFLAMM BOWEL DIS, V16, P684, DOI 10.1002/ibd.21108
	3	0	2004	Tang W, 2004, MOL BIOL CELL, V15, P4043, DOI 10.1091/mbc.E04-05-0402
	3	0	2015	Bernal Juan, 2015, NAT REV ENDOCRINOL, V11, P506, DOI 10.1038/nrendo.2015.113
	3	0	2018	Futagi Y, 2018, BIOCHEM BIOPH RES CO, V495, P427, DOI 10.1016/j.bbrc.2017.10.025
	3	0	2018	Mehibel M, 2018, SCI REP-UK, V8, P0, DOI 10.1038/s41598-018-35103-1
	3	0	2008	Michelakis ED, 2008, BRIT J CANCER, V99, P989, DOI 10.1038/sj.bjc.6604554
	3	0	2011	Furugen A, 2011, LIFE SCI, V88, P163, DOI 10.1016/j.lfs.2010.11.003
	3	0	2002	Fishbein WN, 2002, MUSCLE NERVE, V26, P101, DOI 10.1002/mus.10168
	3	0	2005	Morris ME, 2005, J PHARMACOL EXP THER, V313, P1194, DOI 10.1124/jpet.105.083253
	3	0	2005	Chidlow G, 2005, AM J PHYSIOL-CELL PH, V288, P0, DOI 10.1152/ajpcell.00037.2004
	3	0	2019	Diaz-Garcia CM, 2019, J NEUROSCI RES, V97, P883, DOI 10.1002/jnr.24374
	3	0	2016	Saab AS, 2016, NEURON, V91, P119, DOI 10.1016/j.neuron.2016.05.016
	3	0	2007	Bonnet S, 2007, CANCER CELL, V11, P37, DOI 10.1016/j.ccr.2006.10.020
	3	0	2009	Occhipinti R, 2009, J NEUROPHYSIOL, V101, P2528, DOI 10.1152/jn.90377.2008
	3	0	2003	McClelland GB, 2003, BIOCHEM BIOPH RES CO, V304, P130, DOI 10.1016/S0006-291X(03)00550-3
	3	0	2004	Alrefai WA, 2004, AM J PHYSIOL-GASTR L, V286, P0, DOI 10.1152/ajpgi.00144.2003
	3	0	2010	Laeger T, 2010, APPETITE, V54, P450, DOI 10.1016/j.appet.2010.04.005
	3	0	2005	Park Y, 2005, JAMA-J AM MED ASSOC, V294, P2849, DOI 10.1001/jama.294.22.2849
	3	0	2012	Bricker DK, 2012, SCIENCE, V337, P96, DOI 10.1126/science.1218099
	3	0	2002	Pizzagalli F, 2002, MOL ENDOCRINOL, V16, P2283, DOI 10.1210/me.2001-0309
	3	0	2014	Alves VA, 2014, WORLD J GASTROENTERO, V20, P11780, DOI 10.3748/wjg.v20.i33.11780
	3	0	2007	Lein ES, 2007, NATURE, V445, P168, DOI 10.1038/nature05453
	3	0	2015	Jamali S, 2015, SCI REP-UK, V5, P0, DOI 10.1038/srep13605
	3	0	2014	Becker HM, 2014, NEUROMETHODS, V90, P25, DOI 10.1007/978-1-4939-1059-5_2
	3	0	2004	Hertz L, 2004, J CEREBR BLOOD F MET, V24, P1241, DOI 10.1097/00004647-200411000-00008
	3	0	2008	Cai TQ, 2008, BIOCHEM BIOPH RES CO, V377, P987, DOI 10.1016/j.bbrc.2008.10.088
	3	0	2008	Papadimitriou A, 2008, PEDIATRICS, V121, P0, DOI 10.1542/peds.2007-1247
	3	0	2008	Christofk HR, 2008, NATURE, V452, P230, DOI 10.1038/nature06734
	3	0	2003	Pellerin L, 2003, NEUROCHEM INT, V43, P331, DOI 10.1016/S0197-0186(03)00020-2
	3	0	2009	Stock C, 2009, PFLUG ARCH EUR J PHY, V458, P981, DOI 10.1007/s00424-009-0677-8
	3	0	2013	Deitmer JW, 2013, FRONT PHYSIOL, V4, P0, DOI 10.3389/fphys.2013.00291
	3	0	2014	Bouzat P, 2014, INTENS CARE MED, V40, P412, DOI 10.1007/s00134-013-3203-6
	3	0	2013	Alves MG, 2013, BBA-MOL BASIS DIS, V1832, P626, DOI 10.1016/j.bbadis.2013.01.011
	3	0	2016	Carneiro L, 2016, AM J PHYSIOL-ENDOC M, V310, P0, DOI 10.1152/ajpendo.00282.2015
	3	0	2007	Taylor PM, 2007, BEST PRACT RES CL EN, V21, P237, DOI 10.1016/j.beem.2007.03.002
	3	0	2011	Bittner CX, 2011, J NEUROSCI, V31, P4709, DOI 10.1523/JNEUROSCI.5311-10.2011
	3	0	2010	Lee GH, 2010, ONCOGENE, V29, P2130, DOI 10.1038/onc.2009.491
	3	0	2013	Kekuda R, 2013, DIGEST DIS SCI, V58, P660, DOI 10.1007/s10620-012-2407-x
	3	0	2014	Martinez-Outschoorn U, 2014, SEMIN ONCOL, V41, P195, DOI 10.1053/j.seminoncol.2014.03.002
	3	0	2015	Jolivet R, 2015, PLOS COMPUT BIOL, V11, P0, DOI 10.1371/journal.pcbi.1004036
	3	0	2013	Boretius S, 2013, NEUROIMAGE, V69, P244, DOI 10.1016/j.neuroimage.2012.12.020
	3	0	2014	Pate KT, 2014, EMBO J, V33, P1454, DOI 10.15252/embj.201488598
	3	0	2010	Jolivet R, 2010, J CEREBR BLOOD F MET, V30, P1982, DOI 10.1038/jcbfm.2010.132
	3	0	2010	Semenza GL, 2010, CURR OPIN GENET DEV, V20, P51, DOI 10.1016/j.gde.2009.10.009
	3	0	2015	Fei F, 2015, J CANCER RES CLIN, V141, P1095, DOI 10.1007/s00432-014-1877-y
	3	0	2017	Beloueche-Babari M, 2017, CANCER RES, V77, P5913, DOI 10.1158/0008-5472.CAN-16-2686
	3	0	2013	Draoui N, 2013, BIOORGAN MED CHEM, V21, P7107, DOI 10.1016/j.bmc.2013.09.010
	3	0	2016	Lee JY, 2016, ONCOTARGET, V7, P43492, DOI 10.18632/oncotarget.9523
	3	0	2007	Hunt TK, 2007, ANTIOXID REDOX SIGN, V9, P1115, DOI 10.1089/ars.2007.1674
	3	0	2011	Cunnane S, 2011, NUTRITION, V27, P3, DOI 10.1016/j.nut.2010.07.021
	3	0	2017	Bernal J, 2017, J ENDOCRINOL, V232, P0, DOI 10.1530/JOE-16-0424
	3	0	2010	Barros LF, 2010, BRAIN RES REV, V63, P149, DOI 10.1016/j.brainresrev.2009.10.002
	3	0	2008	Casal M, 2008, FEMS MICROBIOL REV, V32, P974, DOI 10.1111/j.1574-6976.2008.00128.x
	3	0	2009	Goncalves P, 2009, N-S ARCH PHARMACOL, V379, P325, DOI 10.1007/s00210-008-0372-x
	3	0	2010	Pavlides S, 2010, CELL CYCLE, V9, P2201, DOI 10.4161/cc.9.11.11848
	3	0	2010	Michelakis ED, 2010, SCI TRANSL MED, V2, P0, DOI 10.1126/scitranslmed.3000677
	3	0	2015	Dengler F, 2015, J ANIM PHYSIOL AN N, V99, P379, DOI 10.1111/jpn.12201
	3	0	2013	Herzog RI, 2013, J CLIN INVEST, V123, P1988, DOI 10.1172/JCI65105
	3	0	2002	Abe T, 2002, TRENDS ENDOCRIN MET, V13, P215, DOI 10.1016/S1043-2760(02)00599-4
	3	0	2008	Ferrick DA, 2008, DRUG DISCOV TODAY, V13, P268, DOI 10.1016/j.drudis.2007.12.008
	3	0	2011	Genc S, 2011, BMC SYST BIOL, V5, P0, DOI 10.1186/1752-0509-5-162
	3	0	2005	Streckfuss F, 2005, BIOCHEM BIOPH RES CO, V337, P739, DOI 10.1016/j.bbrc.2005.09.102
	3	0	2017	Braun D, 2017, ENDOCRINOLOGY, V158, P678, DOI 10.1210/en.2016-1530
	3	0	2011	Parks SK, 2011, J CELL PHYSIOL, V226, P299, DOI 10.1002/jcp.22400
	3	0	2015	Castillo X, 2015, J CEREBR BLOOD F MET, V35, P1561, DOI 10.1038/jcbfm.2015.115
	3	0	2009	Di Vizio D, 2009, CELL CYCLE, V8, P2420, DOI 10.4161/cc.8.15.9116
	3	0	2010	Jemal A, 2010, CA-CANCER J CLIN, V60, P277, DOI 10.3322/caac.20073
	3	0	2007	Bernal J, 2007, NAT CLIN PRACT ENDOC, V3, P249, DOI 10.1038/ncpendmet0424
	3	0	2011	Dang CV, 2011, J MOL MED, V89, P205, DOI 10.1007/s00109-011-0730-x
	3	0	2013	Martins AD, 2013, CELL TISSUE RES, V354, P861, DOI 10.1007/s00441-013-1722-7
	3	0	2017	Gil-Ibanez P, 2017, CEREB CORTEX, V27, P706, DOI 10.1093/cercor/bhv273
	3	0	2016	Jung DE, 2016, MOL CARCINOGEN, V55, P633, DOI 10.1002/mc.22309
	3	0	2013	Cortes-Campos C, 2013, PLOS ONE, V8, P0, DOI 10.1371/journal.pone.0062532
	3	0	2005	Gabison EE, 2005, BIOCHIMIE, V87, P361, DOI 10.1016/j.biochi.2004.09.023
	3	0	2014	Ferrara AM, 2014, ENDOCRINOLOGY, V155, P4088, DOI 10.1210/en.2014-1085
	3	0	2010	Blouet C, 2010, BEHAV BRAIN RES, V209, P1, DOI 10.1016/j.bbr.2009.12.024
	3	0	2018	Guan XW, 2018, J PHARMACEUT BIOMED, V155, P270, DOI 10.1016/j.jpba.2018.03.061
	3	0	2010	Felmlee MA, 2010, J PHARMACOL EXP THER, V333, P764, DOI 10.1124/jpet.109.165381
	3	0	2012	Alves MG, 2012, BBA-MOL CELL RES, V1823, P1389, DOI 10.1016/j.bbamcr.2012.06.002
	3	0	2013	Alves MG, 2013, REPROD TOXICOL, V38, P81, DOI 10.1016/j.reprotox.2013.03.005
	3	0	2012	Schindelin J, 2012, NAT METHODS, V9, P676
	3	0	2010	Borthakur A, 2010, AM J PHYSIOL-GASTR L, V299, P0, DOI 10.1152/ajpgi.00279.2010
	3	0	2010	Ahmed K, 2010, CELL METAB, V11, P311, DOI 10.1016/j.cmet.2010.02.012
	3	0	2017	Dienel GA, 2017, NEUROSCI LETT, V637, P18, DOI 10.1016/j.neulet.2015.02.052
	3	0	2017	Van Hee VF, 2017, ONCOTARGET, V8, P24415, DOI 10.18632/oncotarget.14705
	3	0	2008	Schweizer U, 2008, MOL CELL ENDOCRINOL, V289, P1, DOI 10.1016/j.mce.2008.04.007
	3	0	2006	Ramadan T, 2006, J CELL PHYSIOL, V206, P771, DOI 10.1002/jcp.20531
	3	0	2011	Braun D, 2011, BIOCHEM J, V439, P249, DOI 10.1042/BJ20110759
	3	0	2016	Boury-Jamot B, 2016, MOL PSYCHIATR, V21, P1070, DOI 10.1038/mp.2015.157
	3	0	2013	Coothankandaswamy V, 2013, BIOCHEM J, V450, P169, DOI 10.1042/BJ20121248
	3	0	2007	Bueno V, 2007, TRANSPLANTATION, V84, P1204, DOI 10.1097/01.tp.0000287543.91765.41
	3	0	2014	Gao C, 2014, NEUROCHEM RES, V39, P2160, DOI 10.1007/s11064-014-1411-2
	3	0	2015	Dienel GA, 2015, METAB BRAIN DIS, V30, P281, DOI 10.1007/s11011-014-9493-8
	3	0	2008	Pellerin L, 2008, CURR OPIN CLIN NUTR, V11, P701, DOI 10.1097/MCO.0b013e328312c368
	3	0	2014	Jakoby P, 2014, CEREB CORTEX, V24, P222, DOI 10.1093/cercor/bhs309
	3	0	2011	Canani RB, 2011, WORLD J GASTROENTERO, V17, P1519
	3	0	2011	Carvalho KC, 2011, CLINICS, V66, P965, DOI 10.1590/S1807-59322011000600008
	3	0	2013	Damaghi M, 2013, FRONT PHYSIOL, V4, P0, DOI 10.3389/fphys.2013.00370
	3	0	2012	Lauritzen F, 2012, NEUROBIOL DIS, V45, P165, DOI 10.1016/j.nbd.2011.08.001
	3	0	2017	Wilde L, 2017, SEMIN ONCOL, V44, P198, DOI 10.1053/j.seminoncol.2017.10.004
	3	0	2007	Ekberg H, 2007, TRANSPLANTATION, V84, P1191, DOI 10.1097/01.tp.0000287541.53389.be
	3	0	2016	Johannes J, 2016, ENDOCRINOLOGY, V157, P1694, DOI 10.1210/en.2015-1933
	3	0	2016	Jimenez-Valerio G, 2016, CELL REP, V15, P1134, DOI 10.1016/j.celrep.2016.04.015
	3	0	2010	Sharlin DS, 2010, J NEUROENDOCRINOL, V22, P153, DOI 10.1111/j.1365-2826.2009.01947.x
	3	0	2011	Deaton AM, 2011, GENE DEV, V25, P1010, DOI 10.1101/gad.2037511
	3	0	2016	van Mullem AA, 2016, MOL CELL ENDOCRINOL, V437, P252, DOI 10.1016/j.mce.2016.07.037
	3	0	2013	den Besten G, 2013, J LIPID RES, V54, P2325, DOI 10.1194/jlr.R036012
	3	0	2011	Martinez-Outschoorn UE, 2011, INT J BIOCHEM CELL B, V43, P1045, DOI 10.1016/j.biocel.2011.01.023
	3	0	2009	Gandhi GK, 2009, J NEUROCHEM, V111, P522, DOI 10.1111/j.1471-4159.2009.06333.x
	3	0	2014	Fauquier T, 2014, DEVELOPMENT, V141, P166, DOI 10.1242/dev.103226
	3	0	2006	Chiry O, 2006, BRAIN RES, V1070, P65, DOI 10.1016/j.brainres.2005.11.064
	3	0	2007	Burgomaster KA, 2007, AM J PHYSIOL-REG I, V292, P0, DOI 10.1152/ajpregu.00503.2006
	3	0	2014	Martinez-Outschoorn UE, 2014, SEMIN CANCER BIOL, V25, P47, DOI 10.1016/j.semcancer.2014.01.005
	3	0	2018	Park SJ, 2018, AM J CANCER RES, V8, P1967
	3	0	2012	Boedtkjer E, 2012, CURR PHARM DESIGN, V18, P1345, DOI 10.2174/138161212799504830
	3	0	2012	Grass GD, 2012, J CELL SCI, V125, P777, DOI 10.1242/jcs.097956
	3	0	2019	Contreras-Baeza Y, 2019, J BIOL CHEM, V294, P20135, DOI 10.1074/jbc.RA119.009093
	3	0	2016	Choi SYC, 2016, CLIN CANCER RES, V22, P2721, DOI 10.1158/1078-0432.CCR-15-1624
	3	0	2010	Hammond MEH, 2010, J CLIN ONCOL, V28, P2784, DOI 10.1200/JCO.2009.25.6529
	3	0	2005	Jansen J, 2005, THYROID, V15, P757, DOI 10.1089/thy.2005.15.757
	3	0	2011	Lisanti MP, 2011, CELL CYCLE, V10, P2440, DOI 10.4161/cc.10.15.16870
	3	0	2010	Dietl K, 2010, J IMMUNOL, V184, P1200, DOI 10.4049/jimmunol.0902584
	3	0	2015	Braun D, 2015, ENDOCRINOLOGY, V156, P4720, DOI 10.1210/en.2015-1393
	3	0	2015	Lu WT, 2015, NEUROL SCI, V36, P871, DOI 10.1007/s10072-015-2087-3
	3	0	2005	Aubert A, 2005, P NATL ACAD SCI USA, V102, P16448, DOI 10.1073/pnas.0505427102
	3	0	2007	Brooks GEA, 2007, J PHYSIOL-LONDON, V584, P705, DOI 10.1113/jphysiol.2007.142992
	3	0	2007	Soares-Silva I, 2007, MOL MEMBR BIOL, V24, P464, DOI 10.1080/09687680701342669
	3	0	2017	Groeneweg S, 2017, J ENDOCRINOL, V234, P0, DOI 10.1530/JOE-17-0113
	3	0	2004	Zoeller RT, 2004, J NEUROENDOCRINOL, V16, P809, DOI 10.1111/j.1365-2826.2004.01243.x
	3	0	2009	Azevedo FAC, 2009, J COMP NEUROL, V513, P532, DOI 10.1002/cne.21974
	3	0	2006	Chen X, 2006, CANCER RES, V66, P11323, DOI 10.1158/0008-5472.CAN-06-1536
	3	0	2012	Diers AR, 2012, BIOCHEM J, V444, P561, DOI 10.1042/BJ20120294
	3	0	2017	Johnson JM, 2017, FRONT CELL DEV BIOL, V5, P0, DOI 10.3389/fcell.2017.00027
	2	0.02	2019	Forero-Quintero LS, 2019, J BIOL CHEM, V294, P593, DOI 10.1074/jbc.RA118.005536
	2	0.01	2014	Castonguay Z, 2014, BIOCHEM BIOPH RES CO, V454, P172, DOI 10.1016/j.bbrc.2014.10.071
	2	0.01	2018	Bray F, 2018, CA-CANCER J CLIN, V68, P394, DOI 10.3322/caac.21492
	2	0	2013	Estrella V, 2013, CANCER RES, V73, P1524, DOI 10.1158/0008-5472.CAN-12-2796
	2	0	2017	Fu YJ, 2017, ONCOTARGET, V8, P57813, DOI 10.18632/oncotarget.18175
	2	0	2002	Abalovich M, 2002, THYROID, V12, P63, DOI 10.1089/105072502753451986
	2	0	2019	Futagi Y, 2019, CELL MOL LIFE SCI, V76, P4905, DOI 10.1007/s00018-019-03151-z
	2	0	2020	Hong P, 2020, NEUROTOXICOLOGY, V76, P191, DOI 10.1016/j.neuro.2019.11.006
	2	0	2007	AlZahal O, 2007, J ANIM SCI, V85, P213, DOI 10.2527/jas.2006-095
	2	0	2013	Abplanalp J, 2013, HUM MOL GENET, V22, P3218, DOI 10.1093/hmg/ddt175
	2	0	2018	Chen GS, 2018, ARCH ORAL BIOL, V90, P19, DOI 10.1016/j.archoralbio.2018.02.018
	2	0	2012	Brent GA, 2012, J CLIN INVEST, V122, P3035, DOI 10.1172/JCI60047
	2	0	2013	Hill DK, 2013, PLOS ONE, V8, P0, DOI 10.1371/journal.pone.0071996
	2	0	2013	Husain Z, 2013, J IMMUNOL, V191, P1486, DOI 10.4049/jimmunol.1202702
	2	0	2014	Beirowski B, 2014, NAT NEUROSCI, V17, P1351, DOI 10.1038/nn.3809
	2	0	2016	Blatt S, 2016, CLIN ORAL INVEST, V20, P2097, DOI 10.1007/s00784-015-1699-6
	2	0	2015	Buchfink B, 2015, NAT METHODS, V12, P59, DOI 10.1038/nmeth.3176
	2	0	2016	Cook CE, 2016, NUCLEIC ACIDS RES, V44, P0, DOI 10.1093/nar/gkv1352
	2	0	2013	Haas BJ, 2013, NAT PROTOC, V8, P1494, DOI 10.1038/nprot.2013.084
	2	0	2003	Asada K, 2003, ONCOLOGY-BASEL, V64, P380, DOI 10.1159/000070297
	2	0	2019	Guan XW, 2019, AAPS J, V21, P0, DOI 10.1208/s12248-018-0261-2
	2	0	2015	Huang P, 2015, INT J CLIN EXP PATHO, V8, P309
	2	0	2013	Hamdan L, 2013, PLOS ONE, V8, P0, DOI 10.1371/journal.pone.0072953
	2	0	2018	Bisetto S, 2018, FRONT ONCOL, V8, P0, DOI 10.3389/fonc.2018.00324
	2	0	2017	Futagi Y, 2017, BBA-BIOMEMBRANES, V1859, P1790, DOI 10.1016/j.bbamem.2017.05.014
	2	0	2020	Guan XW, 2020, PHARM RES-DORDR, V37, P0, DOI 10.1007/s11095-019-2735-z
